# Supplementary material for: A novel pyroptosis-regulated gene signature for predicting prognosis and immunotherapy response in hepatocellular carcinoma
Source: Front Mol Biosci. 2022 Sep 5;9:890215. doi: 10.3389/fmolb.2022.890215 (PMC9575690; doi:10.3389/fmolb.2022.890215)
Supplement: Supplementary file 1 [file Table2.XLSX]

## Sheet: SupplementaryTable1_TCGA_clin
case	type	age_at_initial_pathologic_diagnosis	gender	race	ajcc_pathologic_tumor_stage	histological_type	histological_grade	initial_pathologic_dx_year	menopause_status	birth_days_to	vital_status	tumor_status	last_contact_days_to	death_days_to	cause_of_death	new_tumor_event_type	new_tumor_event_site	new_tumor_event_site_other	new_tumor_event_dx_days_to	treatment_outcome_first_course	margin_status	residual_tumor	OS	OS.time	DSS	DSS.time	DFI	DFI.time	PFI	PFI.time
TCGA-DD-AAD8	LIHC	73	FEMALE	ASIAN		Hepatocellular Carcinoma	G2	2011		-26781	Alive	TUMOR FREE	1219	NA					NA			R0	0	1219	0	1219	0	1219	0	1219
TCGA-O8-A75V	LIHC	54	MALE			Hepatocellular Carcinoma	G2	2013		-19850	Alive	TUMOR FREE	538	NA					NA			R1	0	538	0	538	NA	NA	0	538
TCGA-CC-A9FS	LIHC	55	MALE	ASIAN		Hepatocellular Carcinoma	G2	2013		-20157	Alive	WITH TUMOR	211	NA		New Primary Tumor	Lung		109			R0	0	211	0	211	0	211	1	109
TCGA-DD-AACK	LIHC	70	MALE	ASIAN		Hepatocellular Carcinoma	G2	2008		-25796	Alive	TUMOR FREE	9	NA					NA			R0	0	9	0	9	0	9	0	9
TCGA-DD-A4NQ	LIHC	60	MALE	WHITE		Hepatocellular Carcinoma	G3	2007		-22111	Dead	WITH TUMOR	NA	373		Intrahepatic Recurrence	Liver		126			R0	1	373	1	373	1	126	1	126
TCGA-DD-AADM	LIHC	58	MALE	ASIAN		Hepatocellular Carcinoma	G3	2012		-21349	Dead	TUMOR FREE	NA	12					NA			R0	1	12	0	12	0	12	0	12
TCGA-G3-A7M7	LIHC	65	MALE	WHITE		Hepatocellular Carcinoma	G1	2013		-24002	Alive	TUMOR FREE	361	NA					NA			R0	0	361	0	361	0	361	0	361
TCGA-DD-AAD5	LIHC	54	MALE	ASIAN		Hepatocellular Carcinoma	G3	2011		-19748	Alive	WITH TUMOR	1345	NA		Intrahepatic Recurrence	Liver		130			R0	0	1345	0	1345	1	130	1	130
TCGA-ES-A2HS	LIHC	80	MALE	WHITE		Hepatocellular Carcinoma	G2	2008		-29268	Dead	TUMOR FREE	NA	688					NA			R0	1	688	0	688	0	688	0	688
TCGA-G3-A5SL	LIHC	70	MALE	WHITE		Hepatocellular Carcinoma	G2	2012		-25671	Alive	TUMOR FREE	621	NA					NA			R0	0	621	0	621	0	621	0	621
TCGA-ED-A7XO	LIHC	29	MALE	ASIAN		Hepatocellular Carcinoma	G2	2013		-10828	Alive	WITH TUMOR	427	NA		Locoregional Recurrence	Liver		262			R0	0	427	0	427	1	262	1	262
TCGA-DD-A3A5	LIHC	66	FEMALE	WHITE		Hepatocellular Carcinoma	G2	1996		-24288	Dead	WITH TUMOR	NA	3125		Intrahepatic Recurrence	Liver		84			R0	1	3125	1	3125	1	84	1	84
TCGA-WQ-A9G7	LIHC	71	FEMALE	WHITE		Hepatocellular Carcinoma	G3	2013		NA	Alive	TUMOR FREE	30	NA					NA			R0	0	30	0	30	0	30	0	30
TCGA-YA-A8S7	LIHC	68	MALE	WHITE		Hepatocellular Carcinoma	G3	2012		-25188	Dead	WITH TUMOR	NA	412		Extrahepatic Recurrence	Brain		398			R0	1	412	1	412	1	398	1	398
TCGA-G3-AAV5	LIHC	67	MALE	WHITE		Hepatocellular Carcinoma	G2	2013		-24655	Alive	WITH TUMOR	354	NA		Locoregional Recurrence	Liver		117			R0	0	354	0	354	1	117	1	117
TCGA-DD-AACE	LIHC	62	MALE	ASIAN		Hepatocellular Carcinoma	G3	2008		-22727	Alive	TUMOR FREE	2184	NA		Intrahepatic Recurrence	Liver		1279			R0	0	2184	0	2184	1	1279	1	1279
TCGA-DD-A1EK	LIHC	64	FEMALE	WHITE		Hepatocellular Carcinoma	G2	2008		-23437	Dead	WITH TUMOR	NA	558		Locoregional Recurrence	Liver		167			R0	1	558	1	558	NA	NA	1	167
TCGA-UB-A7MF	LIHC	56	MALE	WHITE		Hepatocellular Carcinoma	G2	2013		-20815	Dead	WITH TUMOR	NA	214		Intrahepatic Recurrence	Liver		133			R0	1	214	1	214	1	133	1	133
TCGA-ZP-A9D0	LIHC	67	FEMALE	BLACK OR AFRICAN AMERICAN		Hepatocellular Carcinoma	G1	2011		-24525	Alive	TUMOR FREE	1091	NA					NA			R0	0	1091	0	1091	0	1091	0	1091
TCGA-DD-A4NF	LIHC	72	MALE	WHITE		Hepatocellular Carcinoma	G2	2011		-26330	Alive	WITH TUMOR	942	NA		Extrahepatic Recurrence	Bone		656			R0	0	942	0	942	1	656	1	656
TCGA-5R-AA1D	LIHC	17	FEMALE	WHITE		Hepatocellular Carcinoma	G3	2013		-6545	Alive	TUMOR FREE	449	NA					NA			R0	0	449	0	449	0	449	0	449
TCGA-2Y-A9GT	LIHC	51	MALE	WHITE		Hepatocellular Carcinoma	G2	2006		-18768	Dead	WITH TUMOR	NA	1624		Locoregional Recurrence	Liver		1083			R0	1	1624	1	1624	1	1083	1	1083
TCGA-DD-AACS	LIHC	39	MALE	ASIAN		Hepatocellular Carcinoma	G3	2009		-14473	Alive	TUMOR FREE	1804	NA					NA			R0	0	1804	0	1804	0	1804	0	1804
TCGA-G3-A25Z	LIHC	58	MALE	ASIAN		Hepatocellular Carcinoma	G2	2010		-21509	Alive	TUMOR FREE	655	NA					NA			R0	0	655	0	655	0	655	0	655
TCGA-BC-A10Z	LIHC	62	FEMALE	WHITE		Hepatocellular Carcinoma	G2	2003		-22913	Dead	TUMOR FREE	NA	34					NA			R0	1	34	0	34	0	34	0	34
TCGA-G3-AAV0	LIHC	58	MALE	ASIAN		Hepatocellular Carcinoma	G2	2013		-21249	Alive	TUMOR FREE	476	NA					NA			R0	0	476	0	476	0	476	0	476
TCGA-BC-A110	LIHC	51	FEMALE	BLACK OR AFRICAN AMERICAN		Hepatocellular Carcinoma	G1	2003		-18951	Dead	WITH TUMOR	NA	2116		Extrahepatic Recurrence	Other, specify	spleen	2057			R0	1	2116	1	2116	1	2057	1	2057
TCGA-G3-A7M8	LIHC	31	MALE	ASIAN		Hepatocellular Carcinoma	G1	2013		-11527	Alive	TUMOR FREE	430	NA					NA			RX	0	430	0	430	NA	NA	0	430
TCGA-BC-A112	LIHC	80	MALE	WHITE		Hepatocellular Carcinoma	G2	2009		-29511	Dead	TUMOR FREE	NA	153					NA			R0	1	153	0	153	0	153	0	153
TCGA-CC-5263	LIHC	35	MALE	ASIAN		Hepatocellular Carcinoma	G1	2010		-12863	Dead	TUMOR FREE	NA	129					NA			RX	1	129	0	129	NA	NA	0	129
TCGA-BC-A10X	LIHC	52	FEMALE	WHITE		Hepatocellular Carcinoma	G2	2002		-19140	Dead	TUMOR FREE	NA	770					NA			R0	1	770	0	770	0	770	0	770
TCGA-GJ-A6C0	LIHC	75	FEMALE	WHITE		Hepatocellular Carcinoma	G2	2012		-27626	Dead		NA	31					NA			RX	1	31	NA	31	NA	NA	0	31
TCGA-CC-5260	LIHC	61	FEMALE	ASIAN		Hepatocellular Carcinoma	G1	2010		-22345	Dead	TUMOR FREE	NA	87					NA			RX	1	87	0	87	NA	NA	0	87
TCGA-FV-A4ZQ	LIHC	52	MALE	WHITE		Hepatocellular Carcinoma	G2	2012		-19090	Alive	TUMOR FREE	12	NA					NA			R0	0	12	0	12	0	12	0	12
TCGA-BC-A10Q	LIHC	72	FEMALE	WHITE		Hepatocellular Carcinoma		1998		-26400	Dead	WITH TUMOR	NA	1135		Intrahepatic Recurrence			340			R1	1	1135	1	1135	NA	NA	1	340
TCGA-EP-A3JL	LIHC	76	MALE	WHITE		Hepatocellular Carcinoma	G2	2011		-27886	Alive	TUMOR FREE	303	NA					NA				0	303	0	303	NA	NA	0	303
TCGA-DD-AAEH	LIHC	73	MALE	ASIAN		Hepatocellular Carcinoma	G2	2012		-26894	Alive	TUMOR FREE	784	NA		Extrahepatic Recurrence	Bone		644			R0	0	784	0	784	1	644	1	644
TCGA-DD-A4NK	LIHC	80	FEMALE	WHITE		Hepatocellular Carcinoma	G2	2004		-29244	Dead	WITH TUMOR	NA	1210		Intrahepatic Recurrence	Liver		89			R0	1	1210	1	1210	1	89	1	89
TCGA-KR-A7K0	LIHC	65	MALE	WHITE		Hepatocellular Carcinoma	G1	2013		-23974	Dead	TUMOR FREE	NA	65					NA			R0	1	65	0	65	0	65	0	65
TCGA-G3-A25U	LIHC	63	FEMALE	ASIAN		Hepatocellular Carcinoma	G3	2007		-23207	Alive	TUMOR FREE	1636	NA					NA			R0	0	1636	0	1636	0	1636	0	1636
TCGA-ZP-A9CV	LIHC	59	MALE	WHITE		Hepatocellular Carcinoma	G1	2011		-21633	Dead	WITH TUMOR	NA	1088					NA			R0	1	1088	1	1088	NA	NA	1	1088
TCGA-DD-A1EB	LIHC	72	FEMALE			Hepatocellular Carcinoma	G2	2001		-26471	Alive	[Discrepancy]	2017	NA		Intrahepatic Recurrence	Liver		505			R0	0	2017	0	2017	1	505	1	505
TCGA-DD-AACD	LIHC	48	MALE	ASIAN		Hepatocellular Carcinoma	G4	2008		-17828	Dead	WITH TUMOR	NA	381		Locoregional Recurrence	Lung		151			R0	1	381	1	381	1	151	1	151
TCGA-DD-AACY	LIHC	61	MALE	ASIAN		Hepatocellular Carcinoma	G3	2010		-22332	Alive	WITH TUMOR	1450	NA		Intrahepatic Recurrence	Liver		776			R0	0	1450	0	1450	1	776	1	776
TCGA-2Y-A9H0	LIHC	49	MALE	WHITE		Hepatocellular Carcinoma	G1	2004		-18109	Alive	TUMOR FREE	3675	NA					NA			R0	0	3675	0	3675	0	3675	0	3675
TCGA-BC-A3KF	LIHC	66	FEMALE	WHITE		Hepatocellular Carcinoma	G2	2011		-24328	Alive	TUMOR FREE	8	NA					NA			R0	0	8	0	8	0	8	0	8
TCGA-BC-A10W	LIHC	50	MALE	ASIAN		Hepatocellular Carcinoma	G3	2002		-18562	Dead	WITH TUMOR	NA	91					NA			R1	1	91	1	91	NA	NA	1	91
TCGA-DD-A3A8	LIHC	75	MALE	WHITE		Hepatocellular Carcinoma	G2	2001		-27524	Dead	TUMOR FREE	NA	11					NA			R0	1	11	0	11	0	11	0	11
TCGA-DD-A11C	LIHC	69	MALE	WHITE		Hepatocellular Carcinoma	G3	2006		-25403	Alive	TUMOR FREE	662	NA					NA			RX	0	662	0	662	NA	NA	0	662
TCGA-DD-AAE6	LIHC	59	FEMALE	ASIAN		Hepatocellular Carcinoma	G2	2012		-21764	Alive	WITH TUMOR	141	NA		Intrahepatic Recurrence	Liver		105			R0	0	141	0	141	1	105	1	105
TCGA-DD-AADS	LIHC	63	MALE	ASIAN		Hepatocellular Carcinoma	G2	2013		-23227	Alive	TUMOR FREE	474	NA					NA			R0	0	474	0	474	0	474	0	474
TCGA-XR-A8TG	LIHC	58	MALE	WHITE		Hepatocellular Carcinoma	G2	2012		-21544	Alive	TUMOR FREE	898	NA		Intrahepatic Recurrence	Liver		350			R0	0	898	0	898	1	350	1	350
TCGA-2Y-A9H7	LIHC	81	FEMALE	WHITE		Hepatocellular Carcinoma	G2	2011		-29752	Alive	WITH TUMOR	1168	NA		Locoregional Recurrence	Liver		1117			R0	0	1168	0	1168	1	1117	1	1117
TCGA-KR-A7K2	LIHC	64	MALE	WHITE		Hepatocholangiocarcinoma (Mixed)	G1	2013		-23699	Alive	TUMOR FREE	829	NA					NA			R0	0	829	0	829	0	829	0	829
TCGA-G3-AAV2	LIHC	50	MALE	WHITE		Hepatocellular Carcinoma	G1	2013		-18363	Alive	TUMOR FREE	372	NA					NA			R0	0	372	0	372	0	372	0	372
TCGA-DD-A39Y	LIHC	67	MALE	ASIAN		Hepatocellular Carcinoma	G3	2002		-24769	Dead	TUMOR FREE	NA	171					NA			R0	1	171	0	171	0	171	0	171
TCGA-DD-A4NI	LIHC	67	MALE	WHITE		Hepatocellular Carcinoma	G2	2011		-24516	Alive	TUMOR FREE	816	NA					NA			R0	0	816	0	816	0	816	0	816
TCGA-CC-A7IF	LIHC	59	MALE	ASIAN		Hepatocellular Carcinoma	G1	2013		-21845	Dead	WITH TUMOR	NA	649		New Primary Tumor	Lung		254			R0	1	649	1	649	0	649	1	254
TCGA-CC-A3MA	LIHC	61	MALE	ASIAN		Hepatocellular Carcinoma	G2	2011		-22375	Dead	WITH TUMOR	NA	303		Locoregional Recurrence			261			R0	1	303	1	303	1	261	1	261
TCGA-2Y-A9GX	LIHC	68	MALE	WHITE		Hepatocellular Carcinoma	G2	2007		-24963	Alive	WITH TUMOR	2442	NA		Locoregional Recurrence	Liver		2133			R1	0	2442	0	2442	NA	NA	1	2133
TCGA-2Y-A9GV	LIHC	54	FEMALE	WHITE		Hepatocellular Carcinoma	G1	2007		-20011	Dead	WITH TUMOR	NA	2532		New Primary Tumor	Other, specify	Renal met from prior lung primary	1745			R0	1	2532	1	2532	0	2532	1	1745
TCGA-DD-AAVS	LIHC	56	MALE	ASIAN		Hepatocellular Carcinoma	G2	2007		-20586	Alive	TUMOR FREE	1823	NA					NA			R0	0	1823	0	1823	0	1823	0	1823
TCGA-DD-AAE7	LIHC	72	MALE	ASIAN		Hepatocellular Carcinoma	G2	2012		-26568	Alive	TUMOR FREE	644	NA					NA			R0	0	644	0	644	0	644	0	644
TCGA-DD-AAD3	LIHC	43	MALE	ASIAN		Hepatocellular Carcinoma	G2	2011		-15706	Alive	TUMOR FREE	1295	NA					NA			R0	0	1295	0	1295	0	1295	0	1295
TCGA-G3-A25X	LIHC	73	MALE	ASIAN		Hepatocellular Carcinoma	G3	2007		-26988	Alive	TUMOR FREE	1779	NA					NA			R0	0	1779	0	1779	0	1779	0	1779
TCGA-DD-AAE0	LIHC	45	FEMALE	ASIAN		Hepatocellular Carcinoma	G4	2013		-16732	Alive	TUMOR FREE	555	NA					NA			R0	0	555	0	555	0	555	0	555
TCGA-DD-A73E	LIHC	66	MALE	WHITE		Hepatocellular Carcinoma	G1	2012		-24377	Alive	TUMOR FREE	44	NA					NA			R0	0	44	0	44	0	44	0	44
TCGA-ZS-A9CE	LIHC	79	FEMALE	WHITE		Hepatocellular Carcinoma	G1	2011		-29051	Alive	TUMOR FREE	1241	NA		New Primary Tumor	Other, specify	Right Temple	892			R0	0	1241	0	1241	0	1241	1	892
TCGA-ED-A97K	LIHC	54	MALE	ASIAN		Hepatocholangiocarcinoma (Mixed)	G2	2013		-20073	Alive	TUMOR FREE	6	NA					NA			R0	0	6	0	6	0	6	0	6
TCGA-CC-A9FW	LIHC	68	MALE	ASIAN		Hepatocellular Carcinoma	G2	2013		-24891	Alive	WITH TUMOR	248	NA		Locoregional Recurrence			153			R0	0	248	0	248	1	153	1	153
TCGA-FV-A3I1	LIHC	81	FEMALE	WHITE		Hepatocellular Carcinoma	G2	2011		NA	Dead	TUMOR FREE	NA	247					NA			R0	1	247	0	247	0	247	0	247
TCGA-DD-AAVQ	LIHC	38	MALE	ASIAN		Hepatocellular Carcinoma	G2	2007		-13911	Alive	TUMOR FREE	2728	NA		Locoregional Recurrence	Liver		1509			R0	0	2728	0	2728	1	1509	1	1509
TCGA-CC-A7IG	LIHC	47	MALE	ASIAN		Hepatocellular Carcinoma	G2	2013		-17453	Dead	WITH TUMOR	NA	299		Locoregional Recurrence			195			R0	1	299	1	299	1	195	1	195
TCGA-HP-A5N0	LIHC	90	FEMALE	[Not Evaluated]		Hepatocellular Carcinoma		NA		-32120	Dead	WITH TUMOR	NA	1147		Locoregional Recurrence	Liver		179			R0	1	1147	1	1147	1	179	1	179
TCGA-UB-A7MD	LIHC	67	MALE	BLACK OR AFRICAN AMERICAN		Hepatocellular Carcinoma	G3	2013		-24717	Dead	TUMOR FREE	NA	52					NA			R0	1	52	0	52	0	52	0	52
TCGA-DD-AAE4	LIHC	49	FEMALE	ASIAN		Hepatocellular Carcinoma	G1	2013		-18009	Alive	WITH TUMOR	608	NA		Locoregional Recurrence	Liver		111			R0	0	608	0	608	1	111	1	111
TCGA-BD-A3EP	LIHC	75	FEMALE	BLACK OR AFRICAN AMERICAN		Hepatocellular Carcinoma	G2	2010		-27756	Alive	TUMOR FREE	409	NA					NA			R0	0	409	0	409	0	409	0	409
TCGA-LG-A9QC	LIHC	48	MALE	WHITE		Hepatocellular Carcinoma	G2	2013		-17842	Alive	TUMOR FREE	425	NA					NA			R0	0	425	0	425	0	425	0	425
TCGA-DD-AAEE	LIHC	55	MALE	ASIAN		Hepatocellular Carcinoma	G4	2012		-20396	Alive	WITH TUMOR	810	NA		Intrahepatic Recurrence	Liver		224			R0	0	810	0	810	1	224	1	224
TCGA-ZP-A9D4	LIHC	64	FEMALE	WHITE		Hepatocellular Carcinoma	G1	2012		-23656	Alive	TUMOR FREE	395	NA					NA			R0	0	395	0	395	0	395	0	395
TCGA-2Y-A9H2	LIHC	64	FEMALE	WHITE		Hepatocellular Carcinoma	G3	2010		-23653	Alive	TUMOR FREE	1731	NA					NA			R0	0	1731	0	1731	0	1731	0	1731
TCGA-DD-A11D	LIHC	57	FEMALE	WHITE		Hepatocellular Carcinoma	G2	2006		-21003	Dead	WITH TUMOR	NA	1560		Intrahepatic Recurrence	Liver		498			R0	1	1560	1	1560	1	498	1	498
TCGA-ED-A5KG	LIHC	60	FEMALE	ASIAN		Hepatocellular Carcinoma	G2	2012		-22258	Alive	WITH TUMOR	854	NA		New Primary Tumor	Other, specify	Kidney	110			R0	0	854	0	854	0	854	1	110
TCGA-DD-A11B	LIHC	73	MALE	WHITE		Hepatocellular Carcinoma	G2	2005		-26857	Dead	TUMOR FREE	NA	14					NA			RX	1	14	0	14	NA	NA	0	14
TCGA-CC-5262	LIHC	67	MALE	ASIAN		Hepatocellular Carcinoma	G1	2010		-24787	Dead	TUMOR FREE	NA	103					NA				1	103	0	103	NA	NA	0	103
TCGA-DD-AAD1	LIHC	51	FEMALE	ASIAN		Hepatocellular Carcinoma	G4	2010		-18794	Alive	WITH TUMOR	564	NA		Intrahepatic Recurrence	Liver		127			R1	0	564	0	564	NA	NA	1	127
TCGA-UB-AA0V	LIHC	69	FEMALE	WHITE		Hepatocellular Carcinoma	G1	2013		-25340	Alive	TUMOR FREE	314	NA					NA			R0	0	314	0	314	0	314	0	314
TCGA-5R-AAAM	LIHC	65	FEMALE	WHITE		Hepatocellular Carcinoma	G2	2013		-24020	Dead	TUMOR FREE	NA	46					NA			R0	1	46	0	46	0	46	0	46
TCGA-FV-A3R2	LIHC	75	MALE	WHITE		Hepatocellular Carcinoma		2005		-27530	Dead	TUMOR FREE	NA	194					NA			R0	1	194	0	194	0	194	0	194
TCGA-NI-A8LF	LIHC	74	MALE	WHITE		Hepatocellular Carcinoma	G3	2012		-27162	Alive	TUMOR FREE	799	NA					NA			R0	0	799	0	799	0	799	0	799
TCGA-CC-A5UC	LIHC	63	MALE	ASIAN		Hepatocellular Carcinoma	G3	2012		-23156	Dead	WITH TUMOR	NA	347		New Primary Tumor	Lung		312			R0	1	347	1	347	0	347	1	312
TCGA-2Y-A9GS	LIHC	58	MALE	WHITE		Hepatocellular Carcinoma	G2	2006		-21318	Dead	WITH TUMOR	NA	724		Extrahepatic Recurrence	Lung		102			R0	1	724	1	724	1	102	1	102
TCGA-DD-AAVP	LIHC	48	MALE	ASIAN		Hepatocellular Carcinoma	G1	2007		-17833	Alive	TUMOR FREE	2752	NA		Locoregional Recurrence	Liver		903			R0	0	2752	0	2752	1	903	1	903
TCGA-DD-AACP	LIHC	64	MALE	ASIAN		Hepatocellular Carcinoma	G3	2009		-23728	Alive		415	NA					NA			R0	0	415	0	415	0	415	0	415
TCGA-DD-A114	LIHC	42	MALE	BLACK OR AFRICAN AMERICAN		Hepatocellular Carcinoma	G3	2005		-15410	Dead	TUMOR FREE	NA	1149					NA			R0	1	1149	0	1149	0	1149	0	1149
TCGA-DD-A1EL	LIHC	23	MALE	BLACK OR AFRICAN AMERICAN		Hepatocellular Carcinoma	G3	2009		-8573	Dead	WITH TUMOR	NA	415					NA			R0	1	415	1	415	NA	NA	1	415
TCGA-DD-AACG	LIHC	52	MALE	ASIAN		Hepatocellular Carcinoma	G4	2008		-19174	Dead	WITH TUMOR	NA	469		Intrahepatic Recurrence	Liver		125			R0	1	469	1	469	1	125	1	125
TCGA-DD-A39V	LIHC	77	MALE	WHITE		Hepatocellular Carcinoma	G3	2000		-28254	Dead	WITH TUMOR	NA	643		Extrahepatic Recurrence	Other, specify	second or third rib posteriorly	455			R0	1	643	1	643	1	455	1	455
TCGA-DD-AACO	LIHC	40	MALE	ASIAN		Hepatocellular Carcinoma	G3	2009		-14796	Alive	WITH TUMOR	1876	NA		Intrahepatic Recurrence	Liver		479			R0	0	1876	0	1876	1	479	1	479
TCGA-UB-A7MC	LIHC	59	MALE	WHITE		Hepatocellular Carcinoma	G3	2013		-21733	Alive	WITH TUMOR	500	NA		Extrahepatic Recurrence	Other, specify	Adrenal glands	359			R0	0	500	0	500	1	359	1	359
TCGA-DD-A4NB	LIHC	25	MALE	WHITE		Fibrolamellar Carcinoma	G2	2011		-9426	Alive	TUMOR FREE	989	NA		Extrahepatic Recurrence	Other, specify	retroperitoneal lymph nodes	912			R0	0	989	0	989	1	912	1	912
TCGA-DD-AAE1	LIHC	52	MALE	ASIAN		Hepatocellular Carcinoma	G3	2013		-19073	Alive	TUMOR FREE	552	NA					NA			R0	0	552	0	552	0	552	0	552
TCGA-BC-A10S	LIHC	81	MALE	WHITE		Hepatocellular Carcinoma	G1	1999		-29842	Dead	WITH TUMOR	NA	1423		Intrahepatic Recurrence			1130			R0	1	1423	1	1423	1	1130	1	1130
TCGA-ED-A7XP	LIHC	53	FEMALE	ASIAN		Hepatocellular Carcinoma	G3	2013		-19504	Alive	WITH TUMOR	400	NA		Locoregional Recurrence	Liver		187			R0	0	400	0	400	1	187	1	187
TCGA-DD-A73B	LIHC	72	FEMALE	WHITE		Hepatocellular Carcinoma	G2	2012		-26390	Dead	WITH TUMOR	NA	283		Locoregional Recurrence	Liver		240			R0	1	283	1	283	1	240	1	240
TCGA-2Y-A9HA	LIHC	70	MALE	WHITE		Hepatocellular Carcinoma	G2	2012		-25892	Dead	WITH TUMOR	NA	36					NA			R0	1	36	1	36	NA	NA	1	36
TCGA-DD-A118	LIHC	77	FEMALE	WHITE		Hepatocellular Carcinoma	G2	2003		-28406	Alive		3437	NA		Extrahepatic Recurrence	Other, specify	lateral to the C-loop of the duodenum, anterior to the right kidney	658			R0	0	3437	0	3437	1	658	1	658
TCGA-LG-A9QD	LIHC	68	MALE	WHITE		Hepatocellular Carcinoma	G2	2013		-24969	Alive	WITH TUMOR	366	NA					NA			R0	0	366	0	366	0	366	0	366
TCGA-DD-AAC9	LIHC	51	MALE	ASIAN		Hepatocellular Carcinoma	G2	2008		-18911	Alive	TUMOR FREE	347	NA					NA			R0	0	347	0	347	0	347	0	347
TCGA-DD-AACH	LIHC	69	MALE	ASIAN		Hepatocellular Carcinoma	G3	2008		-25544	Dead	TUMOR FREE	NA	195		Intrahepatic Recurrence	Liver		83			R0	1	195	0	195	1	83	1	83
TCGA-2Y-A9HB	LIHC	66	MALE	[Not Evaluated]		Hepatocellular Carcinoma	G2	2012		-24359	Alive	TUMOR FREE	260	NA					NA			R0	0	260	0	260	0	260	0	260
TCGA-ED-A627	LIHC	74	MALE	WHITE		Hepatocellular Carcinoma	G2	2012		-27303	Alive	TUMOR FREE	423	NA					NA			R0	0	423	0	423	0	423	0	423
TCGA-G3-A25Y	LIHC	52	FEMALE	ASIAN		Hepatocellular Carcinoma	G3	2006		-19055	Dead	WITH TUMOR	NA	452		Locoregional Recurrence	Liver		355			R0	1	452	1	452	1	355	1	355
TCGA-UB-A7ME	LIHC	51	MALE	ASIAN		Hepatocellular Carcinoma	G2	2013		-18846	Alive	TUMOR FREE	486	NA					NA			R0	0	486	0	486	0	486	0	486
TCGA-CC-5264	LIHC	71	MALE	ASIAN		Hepatocellular Carcinoma	G2	2010		-25979	Dead	TUMOR FREE	NA	102					NA			RX	1	102	0	102	NA	NA	0	102
TCGA-G3-AAV6	LIHC	53	FEMALE	WHITE		Hepatocellular Carcinoma	G3	2013		-19556	Dead	WITH TUMOR	NA	65		Intrahepatic Recurrence	Liver		44			R0	1	65	1	65	1	44	1	44
TCGA-DD-AADF	LIHC	64	FEMALE	ASIAN		Hepatocellular Carcinoma	G4	2011		-23614	Dead	TUMOR FREE	NA	115					NA			R0	1	115	0	115	0	115	0	115
TCGA-ED-A4XI	LIHC	58	MALE	ASIAN		Hepatocellular Carcinoma	G3	2012		-21497	Alive	TUMOR FREE	819	NA					NA			R0	0	819	0	819	0	819	0	819
TCGA-FV-A3I0	LIHC	76	FEMALE	WHITE		Hepatocholangiocarcinoma (Mixed)	G2	2011		-28101	Alive	WITH TUMOR	848	NA		Intrahepatic Recurrence	Liver		159			R0	0	848	0	848	1	159	1	159
TCGA-DD-AAW3	LIHC	69	MALE	ASIAN		Hepatocellular Carcinoma	G2	2009		-25254	Alive	TUMOR FREE	1633	NA					NA			R0	0	1633	0	1633	0	1633	0	1633
TCGA-ZP-A9D2	LIHC	51	MALE	WHITE		Hepatocellular Carcinoma	G2	2012		-18717	Dead	WITH TUMOR	NA	765		Intrahepatic Recurrence	Liver		315			R0	1	765	1	765	1	315	1	315
TCGA-G3-A6UC	LIHC	65	MALE	WHITE		Hepatocellular Carcinoma	G2	2012		-23793	Alive	WITH TUMOR	671	NA		Intrahepatic Recurrence	Liver		639			R0	0	671	0	671	1	639	1	639
TCGA-DD-A73D	LIHC	68	FEMALE	WHITE		Hepatocellular Carcinoma	G1	2012		-24941	Alive	WITH TUMOR	693	NA		Intrahepatic Recurrence	Liver		592			R0	0	693	0	693	1	592	1	592
TCGA-RG-A7D4	LIHC	69	MALE	BLACK OR AFRICAN AMERICAN		Hepatocellular Carcinoma	G2	2012		-25302	Alive	TUMOR FREE	1098	NA					NA			R0	0	1098	0	1098	0	1098	0	1098
TCGA-DD-A1EE	LIHC	73	MALE	WHITE		Hepatocellular Carcinoma	G3	2006		-26858	Dead	WITH TUMOR	NA	349		Intrahepatic Recurrence	Liver		44			R0	1	349	1	349	1	44	1	44
TCGA-BC-A216	LIHC	62	FEMALE	WHITE		Hepatocellular Carcinoma	G2	2008		-22968	Alive	TUMOR FREE	1351	NA					NA			R0	0	1351	0	1351	0	1351	0	1351
TCGA-CC-A7IJ	LIHC	56	MALE	ASIAN		Hepatocellular Carcinoma	G3	2013		-20751	Alive	TUMOR FREE	382	NA					NA			R0	0	382	0	382	0	382	0	382
TCGA-G3-A3CJ	LIHC	52	MALE	AMERICAN INDIAN OR ALASKA NATIVE		Hepatocellular Carcinoma	G2	2011		-19305	Alive	WITH TUMOR	594	NA		Extrahepatic Recurrence	Lung		296			R0	0	594	0	594	1	296	1	296
TCGA-K7-A5RF	LIHC	64	MALE	WHITE		Hepatocellular Carcinoma	G1	2012		-23557	Alive	TUMOR FREE	631	NA		Intrahepatic Recurrence	Liver		205			R0	0	631	0	631	1	205	1	205
TCGA-G3-AAUZ	LIHC	48	MALE			Hepatocellular Carcinoma	G2	2013		-17760	Alive	TUMOR FREE	480	NA					NA			R0	0	480	0	480	0	480	0	480
TCGA-DD-AADJ	LIHC	70	FEMALE	ASIAN		Hepatocellular Carcinoma	G3	2011		-25863	Alive	TUMOR FREE	1066	NA					NA			R0	0	1066	0	1066	0	1066	0	1066
TCGA-CC-A9FU	LIHC	52	FEMALE	ASIAN		Hepatocellular Carcinoma	G2	2013		-19326	Alive	TUMOR FREE	0	NA					NA			R0	0	0	0	0	0	0	0	0
TCGA-XR-A8TC	LIHC	43	FEMALE	WHITE		Hepatocellular Carcinoma	G2	2011		-15817	Alive	WITH TUMOR	1339	NA					NA			R0	0	1339	0	1339	0	1339	0	1339
TCGA-5C-A9VH	LIHC	70	MALE	WHITE		Hepatocellular Carcinoma	G2	2013		-25608	Alive	TUMOR FREE	322	NA					NA			R0	0	322	0	322	0	322	0	322
TCGA-ZS-A9CG	LIHC	55	MALE	WHITE		Hepatocellular Carcinoma	G2	2013		-20100	Alive	TUMOR FREE	341	NA					NA			R0	0	341	0	341	0	341	0	341
TCGA-WQ-AB4B	LIHC	62	MALE	WHITE		Hepatocellular Carcinoma	G2	2013		-22769	Alive	WITH TUMOR	395	NA		Intrahepatic Recurrence			273			R0	0	395	0	395	1	273	1	273
TCGA-DD-A11A	LIHC	67	MALE	BLACK OR AFRICAN AMERICAN		Hepatocellular Carcinoma	G3	2004		-24646	Alive		79	NA					NA			R0	0	79	0	79	0	79	0	79
TCGA-BW-A5NQ	LIHC	63	MALE	WHITE		Hepatocellular Carcinoma	G3	2010		-23353	Alive	TUMOR FREE	0	NA					NA			RX	0	0	0	0	NA	NA	0	0
TCGA-DD-A1EJ	LIHC	71	FEMALE	WHITE		Hepatocellular Carcinoma	G2	2008		-26009	Dead	WITH TUMOR	NA	1005		Intrahepatic Recurrence	Liver		263			R0	1	1005	1	1005	1	263	1	263
TCGA-CC-A8HS	LIHC	18	MALE	ASIAN		Hepatocellular Carcinoma	G1	2013		-6617	Dead	WITH TUMOR	NA	300		Locoregional Recurrence			201			R0	1	300	1	300	1	201	1	201
TCGA-DD-A4NV	LIHC	61	MALE	WHITE		Hepatocellular Carcinoma	G1	2007		-22438	Alive	TUMOR FREE	2398	NA					NA			R0	0	2398	0	2398	0	2398	0	2398
TCGA-2Y-A9H8	LIHC	85	FEMALE	WHITE		Hepatocellular Carcinoma	G2	2011		-31322	Dead	WITH TUMOR	NA	633		Extrahepatic Recurrence	Other, specify	Kidney	398			R0	1	633	1	633	1	398	1	398
TCGA-ED-A7PY	LIHC	20	FEMALE	ASIAN		Hepatocellular Carcinoma	G3	2013		-7556	Alive	TUMOR FREE	390	NA					NA			R0	0	390	0	390	0	390	0	390
TCGA-DD-AADR	LIHC	58	MALE	ASIAN		Hepatocellular Carcinoma	G3	2009		-21217	Alive	TUMOR FREE	2028	NA		Intrahepatic Recurrence	Liver		1700			R0	0	2028	0	2028	1	1700	1	1700
TCGA-FV-A495	LIHC	51	FEMALE	WHITE		Hepatocellular Carcinoma	G2	2012		-18740	Alive	TUMOR FREE	1	NA					NA			R0	0	1	0	1	0	1	0	1
TCGA-G3-A25V	LIHC	68	MALE	WHITE		Hepatocellular Carcinoma	G2	2010		-25144	Alive	WITH TUMOR	860	NA		Intrahepatic Recurrence	Liver		489			R0	0	860	0	860	1	489	1	489
TCGA-DD-A3A2	LIHC	76	FEMALE	WHITE		Hepatocellular Carcinoma	G1	1998		-27930	Dead	TUMOR FREE	NA	2131					NA			R0	1	2131	0	2131	0	2131	0	2131
TCGA-FV-A496	LIHC	84	FEMALE	WHITE		Hepatocellular Carcinoma	G2	2012		-30950	Alive	TUMOR FREE	10	NA					NA			R0	0	10	0	10	0	10	0	10
TCGA-DD-AACV	LIHC	53	MALE	ASIAN		Hepatocellular Carcinoma	G3	2010		-19660	Alive	WITH TUMOR	1531	NA		Intrahepatic Recurrence	Liver		344			R0	0	1531	0	1531	1	344	1	344
TCGA-GJ-A9DB	LIHC	68	MALE	WHITE		Hepatocellular Carcinoma	G2	2013		-25020	Dead		NA	67					NA			R0	1	67	NA	67	0	67	0	67
TCGA-G3-A5SJ	LIHC	59	MALE	WHITE		Hepatocellular Carcinoma	G2	2012		-21848	Alive	TUMOR FREE	698	NA		Intrahepatic Recurrence	Liver		308			R0	0	698	0	698	1	308	1	308
TCGA-DD-A73G	LIHC	73	FEMALE	WHITE		Hepatocellular Carcinoma	G3	2005		-26949	Alive	TUMOR FREE	3478	NA					NA			R0	0	3478	0	3478	0	3478	0	3478
TCGA-DD-A39X	LIHC	78	FEMALE	WHITE		Hepatocellular Carcinoma	G2	1998		-28528	Dead	WITH TUMOR	NA	1694		Intrahepatic Recurrence	Liver		1032			R0	1	1694	1	1694	1	1032	1	1032
TCGA-CC-A8HU	LIHC	39	FEMALE	ASIAN		Hepatocellular Carcinoma	G3	2013		-14367	Dead	WITH TUMOR	NA	344		Locoregional Recurrence			301			R0	1	344	1	344	1	301	1	301
TCGA-DD-AADD	LIHC	51	MALE	ASIAN		Hepatocellular Carcinoma	G4	2011		-18752	Alive	TUMOR FREE	1231	NA					NA			R0	0	1231	0	1231	0	1231	0	1231
TCGA-BD-A2L6	LIHC	69	MALE	WHITE		Hepatocellular Carcinoma	G2	2011		-25489	Alive	WITH TUMOR	1363	NA		Intrahepatic Recurrence	Liver		415			R0	0	1363	0	1363	1	415	1	415
TCGA-ED-A7PX	LIHC	48	FEMALE	ASIAN		Hepatocellular Carcinoma	G3	2013		-17638	Alive	TUMOR FREE	6	NA					NA			R0	0	6	0	6	0	6	0	6
TCGA-2Y-A9GW	LIHC	64	MALE	WHITE		Hepatocellular Carcinoma	G2	2007		-23587	Dead	WITH TUMOR	NA	1271		Locoregional Recurrence	Liver		1229			R0	1	1271	1	1271	1	1229	1	1229
TCGA-G3-A25S	LIHC	64	MALE	WHITE		Hepatocellular Carcinoma	G2	2009		-23571	Dead	WITH TUMOR	NA	416		Extrahepatic Recurrence	Other, specify	Bone and Lung	37			R1	1	416	1	416	NA	NA	1	37
TCGA-XR-A8TD	LIHC	49	FEMALE	WHITE		Hepatocellular Carcinoma	G3	2012		-17908	Alive	TUMOR FREE	1030	NA					NA			R0	0	1030	0	1030	0	1030	0	1030
TCGA-DD-AADV	LIHC	50	MALE	ASIAN		Hepatocellular Carcinoma	G3	2013		-18300	Alive	TUMOR FREE	574	NA					NA			R0	0	574	0	574	0	574	0	574
TCGA-DD-AAEI	LIHC	72	MALE	ASIAN		Hepatocellular Carcinoma	G2	2010		-26465	Alive	WITH TUMOR	1531	NA		Extrahepatic Recurrence	Bone		491			R0	0	1531	0	1531	1	491	1	491
TCGA-DD-A39W	LIHC	29	FEMALE	WHITE		Hepatocellular Carcinoma	G2	1995		-10699	Dead		NA	827					NA			R0	1	827	NA	827	0	827	0	827
TCGA-2Y-A9H6	LIHC	68	FEMALE	WHITE		Hepatocellular Carcinoma	G2	2011		-24982	Alive		357	NA					NA			R0	0	357	0	357	0	357	0	357
TCGA-UB-A7MA	LIHC	62	FEMALE	WHITE		Hepatocholangiocarcinoma (Mixed)	G2	2013		-22843	Alive	WITH TUMOR	848	NA		Intrahepatic Recurrence	Liver		221			R1	0	848	0	848	NA	NA	1	221
TCGA-DD-A1EC	LIHC	20	FEMALE	WHITE		Hepatocellular Carcinoma	G3	2004		-7363	Alive		602	NA		Extrahepatic Recurrence	Other, specify	peritoneal	299			R0	0	602	0	602	1	299	1	299
TCGA-CC-A5UE	LIHC	48	MALE	ASIAN		Hepatocellular Carcinoma	G2	2012		-17805	Dead	WITH TUMOR	NA	272		Locoregional Recurrence			175			R0	1	272	1	272	1	175	1	175
TCGA-DD-AADL	LIHC	58	MALE	ASIAN		Hepatocellular Carcinoma	G4	2012		-21512	Alive	TUMOR FREE	636	NA					NA			R0	0	636	0	636	0	636	0	636
TCGA-G3-A3CK	LIHC	61	MALE	ASIAN		Hepatocellular Carcinoma	G2	2011		-22462	Alive	TUMOR FREE	585	NA					NA			R0	0	585	0	585	0	585	0	585
TCGA-PD-A5DF	LIHC	58	FEMALE	WHITE		Hepatocellular Carcinoma	G2	2007		-21414	Dead	WITH TUMOR	NA	639					NA				1	639	1	639	NA	NA	1	639
TCGA-FV-A3R3	LIHC	38	FEMALE	WHITE		Hepatocellular Carcinoma	G2	2012		-14231	Dead	TUMOR FREE	NA	366					NA			R0	1	366	0	366	0	366	0	366
TCGA-G3-A5SI	LIHC	44	MALE	ASIAN		Hepatocellular Carcinoma	G2	2011		-16126	Dead	WITH TUMOR	NA	768		Intrahepatic Recurrence	Liver		348			R0	1	768	1	768	1	348	1	348
TCGA-FV-A2QR	LIHC	75	MALE	WHITE		Hepatocellular Carcinoma	G1	2006		NA	Dead	WITH TUMOR	NA	581		Extrahepatic Recurrence			561			RX	1	581	1	581	NA	NA	1	561
TCGA-DD-A73C	LIHC	65	FEMALE	WHITE		Hepatocellular Carcinoma	G1	2012		-23782	Alive	WITH TUMOR	701	NA		Locoregional Recurrence	Liver		566			R0	0	701	0	701	1	566	1	566
TCGA-DD-AAVW	LIHC	35	MALE	ASIAN		Hepatocellular Carcinoma	G2	2008		-12986	Alive	TUMOR FREE	2317	NA					NA			R0	0	2317	0	2317	0	2317	0	2317
TCGA-2Y-A9GU	LIHC	55	FEMALE	WHITE		Hepatocellular Carcinoma	G2	2009		-20187	Alive	TUMOR FREE	1939	NA					NA			R0	0	1939	0	1939	0	1939	0	1939
TCGA-EP-A3RK	LIHC	73	MALE	WHITE		Hepatocellular Carcinoma	G2	2012		-26985	Alive	WITH TUMOR	363	NA		Locoregional Recurrence	Liver		320				0	363	0	363	NA	NA	1	320
TCGA-CC-A5UD	LIHC	45	MALE	ASIAN		Hepatocellular Carcinoma	G2	2012		-16702	Dead	WITH TUMOR	NA	304		Locoregional Recurrence			182			R0	1	304	1	304	1	182	1	182
TCGA-DD-AA3A	LIHC	81	FEMALE	WHITE		Hepatocholangiocarcinoma (Mixed)	G4	2009		-29712	Dead	TUMOR FREE	NA	410					NA			R0	1	410	0	410	0	410	0	410
TCGA-RC-A6M5	LIHC	20	FEMALE	WHITE		Fibrolamellar Carcinoma	G2	2012		-7634	Alive		15	NA					NA			R0	0	15	0	15	NA	NA	0	15
TCGA-DD-A3A7	LIHC	67	MALE			Hepatocellular Carcinoma	G3	1998		-24599	Dead	WITH TUMOR	NA	419		Intrahepatic Recurrence	Liver		144			R0	1	419	1	419	1	144	1	144
TCGA-RC-A7SF	LIHC	66	MALE	ASIAN		Hepatocellular Carcinoma	G2	2012		-24432	Alive	WITH TUMOR	579	NA		Locoregional Recurrence	Liver		502			R0	0	579	0	579	1	502	1	502
TCGA-XR-A8TE	LIHC	16	MALE	WHITE		Hepatocellular Carcinoma	G1	2012		-5862	Alive	WITH TUMOR	925	NA		Intrahepatic Recurrence	Liver		210			R0	0	925	0	925	1	210	1	210
TCGA-BW-A5NP	LIHC	26	FEMALE	WHITE		Hepatocellular Carcinoma	G3	2010		-9809	Alive	WITH TUMOR	0	NA		Extrahepatic Recurrence	Liver		102			RX	0	0	0	0	NA	NA	1	102
TCGA-DD-AADP	LIHC	45	MALE	ASIAN		Hepatocellular Carcinoma	G3	2013		-16760	Alive	TUMOR FREE	458	NA					NA			R0	0	458	0	458	0	458	0	458
TCGA-BC-4072	LIHC	74	FEMALE	WHITE		Hepatocellular Carcinoma	G3	2005		-27162	Dead	WITH TUMOR	NA	1490		Extrahepatic Recurrence	Lymph Node(s)		475			R1	1	1490	1	1490	NA	NA	1	475
TCGA-DD-AACA	LIHC	65	MALE	ASIAN		Hepatocellular Carcinoma	G3	2008		-23973	Alive	WITH TUMOR	2301	NA		Locoregional Recurrence	Liver		776			R0	0	2301	0	2301	1	776	1	776
TCGA-DD-AADO	LIHC	55	MALE	ASIAN		Hepatocellular Carcinoma	G3	2013		-20139	Alive	TUMOR FREE	453	NA					NA			R0	0	453	0	453	0	453	0	453
TCGA-BC-A8YO	LIHC	66	FEMALE	WHITE		Hepatocellular Carcinoma	G3	2013		-24189	Alive	WITH TUMOR	562	NA		Locoregional Recurrence	Liver		220			R0	0	562	0	562	1	220	1	220
TCGA-CC-A123	LIHC	24	FEMALE	ASIAN		Hepatocellular Carcinoma	G1	2010		-9107	Alive	WITH TUMOR	219	NA		New Primary Tumor	Lung		145			RX	0	219	0	219	NA	NA	1	145
TCGA-DD-A73A	LIHC	71	MALE	WHITE		Hepatocellular Carcinoma	G2	2012		-26136	Alive	TUMOR FREE	728	NA					NA			R0	0	728	0	728	0	728	0	728
TCGA-DD-AAEG	LIHC	59	FEMALE	ASIAN		Hepatocellular Carcinoma	G3	2012		-21853	Alive	TUMOR FREE	719	NA					NA			R0	0	719	0	719	0	719	0	719
TCGA-DD-AAE9	LIHC	69	MALE	ASIAN		Hepatocellular Carcinoma	G3	2012		-25451	Alive	TUMOR FREE	722	NA					NA			R0	0	722	0	722	0	722	0	722
TCGA-EP-A26S	LIHC	70	MALE	WHITE		Hepatocellular Carcinoma	G2	2011		-25677	Alive	TUMOR FREE	608	NA					NA				0	608	0	608	NA	NA	0	608
TCGA-DD-A3A9	LIHC	64	FEMALE	WHITE		Hepatocellular Carcinoma	G2	2001		-23526	Dead	WITH TUMOR	NA	931		Extrahepatic Recurrence	Lung		289			R0	1	931	1	931	NA	NA	1	289
TCGA-DD-AACF	LIHC	68	MALE	ASIAN		Hepatocellular Carcinoma	G3	2008		-25172	Dead	WITH TUMOR	NA	365		Locoregional Recurrence	Liver		119			R0	1	365	1	365	1	119	1	119
TCGA-2Y-A9H4	LIHC	68	MALE	BLACK OR AFRICAN AMERICAN		Hepatocellular Carcinoma	G2	2010		-25096	Alive	TUMOR FREE	1452	NA					NA			R0	0	1452	0	1452	0	1452	0	1452
TCGA-RC-A6M4	LIHC	74	FEMALE	WHITE		Hepatocellular Carcinoma	G2	2010		-27327	Alive		22	NA					NA			R1	0	22	0	22	NA	NA	0	22
TCGA-GJ-A3OU	LIHC	59	MALE	WHITE		Hepatocellular Carcinoma	G2	2011		-21671	Alive	[Discrepancy]	879	NA		Intrahepatic Recurrence	Liver		879			RX	0	879	0	879	NA	NA	1	879
TCGA-CC-5261	LIHC	44	MALE	ASIAN		Hepatocellular Carcinoma	G2	2010		-16373	Dead	TUMOR FREE	NA	97					NA			RX	1	97	0	97	NA	NA	0	97
TCGA-DD-A4NS	LIHC	61	FEMALE	WHITE		Hepatocellular Carcinoma	G2	2005		-22638	Dead	WITH TUMOR	NA	2456		Extrahepatic Recurrence	Bone		893			R0	1	2456	1	2456	1	893	1	893
TCGA-2Y-A9H9	LIHC	70	MALE	WHITE		Hepatocellular Carcinoma	G2	2011		-25670	Alive	WITH TUMOR	697	NA		Locoregional Recurrence	Liver		59			R0	0	697	0	697	1	59	1	59
TCGA-CC-A3MC	LIHC	54	MALE	ASIAN		Hepatocellular Carcinoma	G2	2011		-20067	Alive	WITH TUMOR	363	NA		Locoregional Recurrence	Liver		297			R0	0	363	0	363	1	297	1	297
TCGA-ES-A2HT	LIHC	54	MALE	BLACK OR AFRICAN AMERICAN		Hepatocellular Carcinoma	G2	2007		-20023	Dead	TUMOR FREE	NA	438					NA			R0	1	438	0	438	0	438	0	438
TCGA-DD-AAEK	LIHC	51	MALE	ASIAN		Hepatocellular Carcinoma	G3	2010		-18757	Alive	TUMOR FREE	1067	NA					NA			R0	0	1067	0	1067	0	1067	0	1067
TCGA-MI-A75H	LIHC	77	MALE	WHITE		Hepatocellular Carcinoma		2012		-28371	Alive	WITH TUMOR	747	NA		Locoregional Recurrence	Liver		301			R0	0	747	0	747	1	301	1	301
TCGA-DD-A4ND	LIHC	56	FEMALE	WHITE		Hepatocellular Carcinoma	G3	2007		-20782	Alive	TUMOR FREE	2746	NA		New Primary Tumor	Other, specify	breast cancer	15			R0	0	2746	0	2746	0	2746	1	15
TCGA-WJ-A86L	LIHC	68	FEMALE	WHITE		Hepatocellular Carcinoma	G2	2013		-25018	Alive	TUMOR FREE	345	NA					NA			R0	0	345	0	345	0	345	0	345
TCGA-ED-A66Y	LIHC	51	FEMALE	ASIAN		Hepatocellular Carcinoma	G3	2013		-18797	Dead	TUMOR FREE	NA	296					NA			R0	1	296	0	296	0	296	0	296
TCGA-MR-A520	LIHC	58	MALE	WHITE		Hepatocellular Carcinoma	G1	2012		-21398	Alive	TUMOR FREE	229	NA					NA				0	229	0	229	NA	NA	0	229
TCGA-DD-AADN	LIHC	59	MALE	ASIAN		Hepatocellular Carcinoma	G4	2012		-21632	Alive	TUMOR FREE	898	NA					NA			R0	0	898	0	898	0	898	0	898
TCGA-DD-A4NG	LIHC	77	MALE	WHITE		Hepatocellular Carcinoma	G2	2011		-28234	Dead	WITH TUMOR	NA	802		Locoregional Recurrence	Liver		430			R0	1	802	1	802	1	430	1	430
TCGA-KR-A7K8	LIHC	57	MALE			Hepatocellular Carcinoma	G1	2012		-20914	Alive	TUMOR FREE	906	NA					NA			R0	0	906	0	906	0	906	0	906
TCGA-DD-AAVY	LIHC	56	MALE	ASIAN		Hepatocellular Carcinoma	G2	2009		-20709	Alive	TUMOR FREE	1970	NA					NA			R0	0	1970	0	1970	0	1970	0	1970
TCGA-BC-A3KG	LIHC	68	FEMALE	WHITE		Hepatocellular Carcinoma	G3	2011		-25061	Alive	WITH TUMOR	680	NA		Intrahepatic Recurrence	Liver		209			R0	0	680	0	680	1	209	1	209
TCGA-DD-A1ED	LIHC	68	MALE	WHITE		Hepatocellular Carcinoma	G1	2006		-25039	Alive	TUMOR FREE	2301	NA					NA			R0	0	2301	0	2301	0	2301	0	2301
TCGA-DD-A4NL	LIHC	46	MALE	WHITE		Hepatocellular Carcinoma	G1	2007		-16874	Alive	TUMOR FREE	1711	NA					NA			R0	0	1711	0	1711	0	1711	0	1711
TCGA-UB-AA0U	LIHC	60	MALE	WHITE		Hepatocellular Carcinoma	G2	2013		-21985	Alive	TUMOR FREE	327	NA		Intrahepatic Recurrence	Liver		106			R1	0	327	0	327	NA	NA	1	106
TCGA-RC-A6M3	LIHC	24	MALE	AMERICAN INDIAN OR ALASKA NATIVE		Hepatocellular Carcinoma	G3	2009		-8899	Alive		0	NA					NA			R0	0	0	0	0	0	0	0	0
TCGA-CC-A3MB	LIHC	36	MALE	ASIAN		Hepatocellular Carcinoma	G1	2011		-13255	Dead	WITH TUMOR	NA	315		New Primary Tumor	Lung		260			R0	1	315	1	315	0	315	1	260
TCGA-DD-A39Z	LIHC	43	FEMALE			Hepatocellular Carcinoma	G2	1996		-15930	Dead	TUMOR FREE	NA	601					NA			R0	1	601	0	601	0	601	0	601
TCGA-ZS-A9CD	LIHC	73	MALE	WHITE		Hepatocellular Carcinoma	G2	2010		-26915	Dead		NA	1386		Intrahepatic Recurrence	Liver		371			R0	1	1386	NA	1386	1	371	1	371
TCGA-DD-A1EA	LIHC	68	MALE	ASIAN		Hepatocellular Carcinoma	G2	2002		-24925	Alive	WITH TUMOR	2415	NA		Locoregional Recurrence	Liver		754			R0	0	2415	0	2415	1	754	1	754
TCGA-CC-A7IL	LIHC	61	MALE	ASIAN		Hepatocellular Carcinoma	G1	2013		-22319	Dead	WITH TUMOR	NA	278		Locoregional Recurrence			179			R0	1	278	1	278	1	179	1	179
TCGA-CC-A8HT	LIHC	74	MALE	ASIAN		Hepatocellular Carcinoma	G2	2013		-27334	Dead	WITH TUMOR	NA	140		Locoregional Recurrence			83			R0	1	140	1	140	1	83	1	83
TCGA-DD-AACN	LIHC	32	MALE	ASIAN		Hepatocellular Carcinoma	G3	2009		-12007	Alive	WITH TUMOR	1302	NA		Intrahepatic Recurrence	Liver		357			R0	0	1302	0	1302	1	357	1	357
TCGA-K7-A5RG	LIHC	66	MALE	BLACK OR AFRICAN AMERICAN		Hepatocellular Carcinoma	G1	2012		-24218	Alive	TUMOR FREE	519	NA					NA			R0	0	519	0	519	0	519	0	519
TCGA-ED-A459	LIHC	47	MALE	ASIAN		Hepatocellular Carcinoma	G2	2012		-17402	Alive	TUMOR FREE	910	NA					NA			R0	0	910	0	910	0	910	0	910
TCGA-G3-A25T	LIHC	45	FEMALE	WHITE		Hepatocellular Carcinoma	G2	2007		-16461	Alive	WITH TUMOR	1553	NA		Intrahepatic Recurrence	Liver		452			R0	0	1553	0	1553	1	452	1	452
TCGA-RC-A7S9	LIHC	47	FEMALE	ASIAN		Hepatocellular Carcinoma	G3	2012		-17403	Alive	TUMOR FREE	640	NA					NA			R0	0	640	0	640	0	640	0	640
TCGA-RC-A7SH	LIHC	42	MALE	ASIAN		Hepatocellular Carcinoma	G3	2012		-15560	Alive	WITH TUMOR	468	NA		Extrahepatic Recurrence	Lung		91			R0	0	468	0	468	1	91	1	91
TCGA-BC-A10T	LIHC	76	MALE	WHITE		Hepatocellular Carcinoma	G1	2000		-27944	Dead	WITH TUMOR	NA	837		Extrahepatic Recurrence	Pulmonary		598			R1	1	837	1	837	NA	NA	1	598
TCGA-DD-AAVZ	LIHC	38	MALE	ASIAN		Hepatocellular Carcinoma	G2	2009		-14005	Alive	TUMOR FREE	1900	NA					NA			R0	0	1900	0	1900	0	1900	0	1900
TCGA-DD-AADY	LIHC	55	FEMALE	ASIAN		Hepatocellular Carcinoma	G2	2013		-20233	Alive	TUMOR FREE	555	NA					NA			R0	0	555	0	555	0	555	0	555
TCGA-DD-AACC	LIHC	61	MALE	ASIAN		Hepatocellular Carcinoma	G2	2008		-22499	Dead	WITH TUMOR	NA	1685		Locoregional Recurrence	Liver		537			R0	1	1685	1	1685	1	537	1	537
TCGA-DD-AAVR	LIHC	44	MALE	ASIAN		Hepatocellular Carcinoma	G2	2007		-16157	Alive	TUMOR FREE	2513	NA					NA			R0	0	2513	0	2513	0	2513	0	2513
TCGA-DD-A119	LIHC	40	MALE	ASIAN		Hepatocellular Carcinoma	G3	2003		-14613	Dead		NA	223					NA			R2	1	223	NA	223	NA	NA	0	223
TCGA-BC-A217	LIHC	75	FEMALE	WHITE		Hepatocellular Carcinoma	G3	2010		-27411	Dead	TUMOR FREE	NA	1397					NA			R0	1	1397	0	1397	0	1397	0	1397
TCGA-G3-AAV1	LIHC	51	MALE	ASIAN		Hepatocellular Carcinoma	G3	2013		-18973	Dead	WITH TUMOR	NA	359		Locoregional Recurrence	Liver		49			R0	1	359	1	359	1	49	1	49
TCGA-DD-A3A3	LIHC	45	MALE	ASIAN		Hepatocellular Carcinoma	G2	1999		-16708	Dead		NA	535					NA			R0	1	535	NA	535	0	535	0	535
TCGA-G3-A3CG	LIHC	80	MALE	WHITE		Hepatocellular Carcinoma	G2	2011		-29432	Alive	WITH TUMOR	673	NA		Intrahepatic Recurrence	Liver		329			R1	0	673	0	673	NA	NA	1	329
TCGA-DD-A4NR	LIHC	85	FEMALE	WHITE		Hepatocellular Carcinoma	G3	2005		-31386	Dead	TUMOR FREE	NA	9					NA			R0	1	9	0	9	0	9	0	9
TCGA-DD-AADQ	LIHC	59	MALE	ASIAN		Hepatocellular Carcinoma	G3	2013		-21756	Alive	TUMOR FREE	436	NA					NA			R0	0	436	0	436	0	436	0	436
TCGA-2Y-A9H1	LIHC	58	MALE	WHITE		Hepatocellular Carcinoma	G2	2010		-21222	Dead	WITH TUMOR	NA	1229		Locoregional Recurrence	Liver		321			R0	1	1229	1	1229	1	321	1	321
TCGA-DD-AADI	LIHC	43	FEMALE	ASIAN		Hepatocellular Carcinoma	G3	2011		-15928	Alive	TUMOR FREE	1085	NA					NA			R0	0	1085	0	1085	0	1085	0	1085
TCGA-DD-A1EG	LIHC	76	MALE	WHITE		Hepatocellular Carcinoma	G3	2007		-28108	Dead	WITH TUMOR	NA	1372		Intrahepatic Recurrence	Liver		875			R0	1	1372	1	1372	1	875	1	875
TCGA-WX-AA44	LIHC	64	FEMALE	WHITE		Hepatocellular Carcinoma	G3	2011		-23654	Alive	WITH TUMOR	615	NA		Intrahepatic Recurrence	Liver		246			RX	0	615	0	615	NA	NA	1	246
TCGA-DD-AAVU	LIHC	46	MALE	ASIAN		Hepatocellular Carcinoma	G2	2008		-16889	Alive	TUMOR FREE	2202	NA		Intrahepatic Recurrence	Liver		1630			R0	0	2202	0	2202	1	1630	1	1630
TCGA-5C-A9VG	LIHC	58	MALE	WHITE		Hepatocellular Carcinoma	G2	2013		-21273	Alive	TUMOR FREE	328	NA					NA			R0	0	328	0	328	0	328	0	328
TCGA-CC-A7IE	LIHC	57	MALE	ASIAN		Hepatocellular Carcinoma	G2	2012		-20985	Dead	WITH TUMOR	NA	217		New Primary Tumor	Lung		169			R0	1	217	1	217	0	217	1	169
TCGA-FV-A2QQ	LIHC	80	MALE	WHITE		Hepatocellular Carcinoma	G2	2011		-29354	Alive	TUMOR FREE	729	NA					NA			R0	0	729	0	729	0	729	0	729
TCGA-ED-A7PZ	LIHC	61	MALE	ASIAN		Hepatocellular Carcinoma	G2	2013		-22601	Alive	TUMOR FREE	6	NA					NA			R0	0	6	0	6	0	6	0	6
TCGA-K7-A6G5	LIHC	66	MALE	WHITE		Hepatocellular Carcinoma	G2	2013		-24233	Alive	TUMOR FREE	512	NA					NA			RX	0	512	0	512	NA	NA	0	512
TCGA-DD-AACU	LIHC	59	MALE	ASIAN		Hepatocellular Carcinoma	G3	2010		-21606	Alive	TUMOR FREE	1567	NA					NA			R0	0	1567	0	1567	0	1567	0	1567
TCGA-K7-AAU7	LIHC	61	MALE	WHITE		Hepatocholangiocarcinoma (Mixed)	G2	2013		-22476	Alive	WITH TUMOR	359	NA		Intrahepatic Recurrence	Liver		58			RX	0	359	0	359	NA	NA	1	58
TCGA-DD-AADB	LIHC	51	MALE	ASIAN		Hepatocellular Carcinoma	G4	2011		-18728	Alive	TUMOR FREE	1242	NA					NA			R0	0	1242	0	1242	0	1242	0	1242
TCGA-BC-A69H	LIHC	64	MALE	WHITE		Hepatocellular Carcinoma	G3	2013		-23380	Alive	TUMOR FREE	444	NA					NA			R0	0	444	0	444	0	444	0	444
TCGA-MR-A8JO	LIHC	34	MALE	WHITE		Fibrolamellar Carcinoma	G3	2013		-12669	Alive	TUMOR FREE	330	NA					NA			RX	0	330	0	330	NA	NA	0	330
TCGA-DD-AAEB	LIHC	60	MALE	ASIAN		Hepatocellular Carcinoma	G2	2012		-22121	Alive	TUMOR FREE	478	NA					NA			R0	0	478	0	478	0	478	0	478
TCGA-EP-A2KC	LIHC	62	MALE	BLACK OR AFRICAN AMERICAN		Hepatocellular Carcinoma	G3	2011		-22677	Dead	TUMOR FREE	NA	19					NA			R0	1	19	0	19	0	19	0	19
TCGA-DD-AAW2	LIHC	69	MALE	ASIAN		Hepatocellular Carcinoma	G2	2009		-25420	Alive	WITH TUMOR	1855	NA		Intrahepatic Recurrence	Liver		391			R0	0	1855	0	1855	1	391	1	391
TCGA-WX-AA46	LIHC	61	MALE	WHITE		Hepatocellular Carcinoma	G1	2012		-22639	Alive	TUMOR FREE	756	NA					NA			R0	0	756	0	756	0	756	0	756
TCGA-ZP-A9D1	LIHC	56	FEMALE	WHITE		Hepatocellular Carcinoma	G2	2012		-20584	Alive	TUMOR FREE	21	NA					NA			R0	0	21	0	21	0	21	0	21
TCGA-CC-A7IH	LIHC	58	MALE	ASIAN		Hepatocellular Carcinoma	G1	2013		-21381	Alive	TUMOR FREE	365	NA					NA			R0	0	365	0	365	0	365	0	365
TCGA-MI-A75I	LIHC	61	MALE	BLACK OR AFRICAN AMERICAN		Hepatocellular Carcinoma	G1	2011		-22341	Alive		630	NA			Liver		265			R0	0	630	0	630	1	265	1	265
TCGA-CC-A9FV	LIHC	57	MALE	ASIAN		Hepatocellular Carcinoma	G2	2013		-21044	Alive	TUMOR FREE	0	NA					NA			R0	0	0	0	0	0	0	0	0
TCGA-BD-A3ER	LIHC	62	MALE	WHITE		Hepatocellular Carcinoma	G2	2011		-22657	Alive	WITH TUMOR	1115	NA		Locoregional Recurrence	Liver		226			R0	0	1115	0	1115	1	226	1	226
TCGA-DD-AADC	LIHC	53	MALE	ASIAN		Hepatocellular Carcinoma	G3	2011		-19527	Dead	WITH TUMOR	NA	425		Intrahepatic Recurrence	Liver		101			R0	1	425	1	425	1	101	1	101
TCGA-DD-AACX	LIHC	66	MALE	ASIAN		Hepatocellular Carcinoma	G3	2010		-24329	Alive	WITH TUMOR	170	NA		Extrahepatic Recurrence	Other, specify	lymph node	42			R0	0	170	0	170	1	42	1	42
TCGA-G3-AAV7	LIHC	38	MALE	ASIAN		Hepatocellular Carcinoma	G2	2013		-14229	Alive	TUMOR FREE	361	NA					NA			R0	0	361	0	361	0	361	0	361
TCGA-2Y-A9GZ	LIHC	82	FEMALE	WHITE		Hepatocellular Carcinoma	G2	2007		-30082	Dead	WITH TUMOR	NA	848		Locoregional Recurrence	Liver		719			R0	1	848	1	848	1	719	1	719
TCGA-G3-AAV3	LIHC	58	FEMALE	WHITE		Hepatocellular Carcinoma	G2	2013		-21449	Alive	TUMOR FREE	412	NA					NA			R0	0	412	0	412	0	412	0	412
TCGA-5R-AA1C	LIHC	57	MALE	WHITE		Hepatocellular Carcinoma	G2	2013		-21073	Alive	TUMOR FREE	520	NA					NA			R0	0	520	0	520	0	520	0	520
TCGA-DD-A4NP	LIHC	32	MALE	WHITE		Hepatocellular Carcinoma	G3	2005		-11838	Alive	TUMOR FREE	3308	NA		Intrahepatic Recurrence	Liver		1286			R0	0	3308	0	3308	1	1286	1	1286
TCGA-DD-AAW0	LIHC	54	MALE	ASIAN		Hepatocellular Carcinoma	G2	2009		-19981	Alive	TUMOR FREE	2015	NA					NA			R0	0	2015	0	2015	0	2015	0	2015
TCGA-2Y-A9H5	LIHC	59	FEMALE	WHITE		Hepatocellular Carcinoma	G3	2010		-21818	Dead	WITH TUMOR	NA	555		Locoregional Recurrence	Liver		258			R0	1	555	1	555	1	258	1	258
TCGA-FV-A4ZP	LIHC	78	MALE	WHITE		Hepatocellular Carcinoma	G2	2005		-28771	Dead	TUMOR FREE	NA	2486					NA			R1	1	2486	0	2486	NA	NA	0	2486
TCGA-G3-A5SM	LIHC	58	MALE	WHITE		Hepatocellular Carcinoma	G3	2012		-21236	Alive	TUMOR FREE	520	NA		Intrahepatic Recurrence	Liver		252			R0	0	520	0	520	1	252	1	252
TCGA-DD-AAD6	LIHC	66	MALE	ASIAN		Hepatocellular Carcinoma	G3	2011		-24185	Alive	TUMOR FREE	672	NA		Locoregional Recurrence	Liver		50			R0	0	672	0	672	1	50	1	50
TCGA-EP-A2KB	LIHC	46	FEMALE	WHITE		Hepatocellular Carcinoma	G2	2011		-16835	Dead	WITH TUMOR	NA	596		Intrahepatic Recurrence	Liver		161			R0	1	596	1	596	1	161	1	161
TCGA-DD-A4NH	LIHC	65	FEMALE	WHITE		Hepatocellular Carcinoma	G3	2011		-23865	Alive	WITH TUMOR	917	NA		Extrahepatic Recurrence	Lung		161			R0	0	917	0	917	1	161	1	161
TCGA-DD-AACB	LIHC	74	FEMALE	ASIAN		Hepatocellular Carcinoma	G3	2008		-27103	Alive	TUMOR FREE	2324	NA					NA			R0	0	2324	0	2324	0	2324	0	2324
TCGA-DD-A4NO	LIHC	65	MALE	WHITE		Hepatocellular Carcinoma	G1	2007		-24090	Alive	WITH TUMOR	2245	NA		Locoregional Recurrence	Liver		990			R0	0	2245	0	2245	1	990	1	990
TCGA-4R-AA8I	LIHC	66	MALE	WHITE		Hepatocellular Carcinoma	G2	2013		-24279	Dead	WITH TUMOR	NA	262		Locoregional Recurrence	Liver		158			R0	1	262	1	262	1	158	1	158
TCGA-2Y-A9H3	LIHC	45	MALE	WHITE		Hepatocellular Carcinoma	G1	2010		-16443	Alive	TUMOR FREE	1516	NA		Locoregional Recurrence	Liver		22			R0	0	1516	0	1516	1	22	1	22
TCGA-NI-A4U2	LIHC	71	MALE	WHITE		Hepatocellular Carcinoma	G1	2005		-26011	Dead	WITH TUMOR	NA	1791		Locoregional Recurrence	Liver		106			R0	1	1791	1	1791	1	106	1	106
TCGA-BW-A5NO	LIHC	50	MALE	BLACK OR AFRICAN AMERICAN		Hepatocellular Carcinoma	G2	2010		-18510	Alive	TUMOR FREE	20	NA					NA			RX	0	20	0	20	NA	NA	0	20
TCGA-BC-A10Y	LIHC	76	MALE	WHITE		Hepatocellular Carcinoma	G3	2002		-28049	Dead	WITH TUMOR	NA	711		Intrahepatic Recurrence			400			R0	1	711	1	711	1	400	1	400
TCGA-DD-A4NJ	LIHC	54	FEMALE	WHITE		Hepatocellular Carcinoma	G2	2011		-19964	Alive	WITH TUMOR	928	NA		Intrahepatic Recurrence	Liver		549			R0	0	928	0	928	1	549	1	549
TCGA-G3-A3CH	LIHC	53	MALE	ASIAN		Hepatocellular Carcinoma	G2	2010		-19473	Alive	WITH TUMOR	780	NA		Intrahepatic Recurrence	Liver		116			R0	0	780	0	780	1	116	1	116
TCGA-2Y-A9GY	LIHC	64	FEMALE	WHITE		Hepatocellular Carcinoma	G3	2007		-23435	Dead	WITH TUMOR	NA	757		Extrahepatic Recurrence	Lung		637			R0	1	757	1	757	1	637	1	637
TCGA-DD-A3A6	LIHC	72	FEMALE	WHITE		Hepatocellular Carcinoma	G2	1997		-26319	Dead	TUMOR FREE	NA	3258					NA			R0	1	3258	0	3258	0	3258	0	3258
TCGA-DD-A4NN	LIHC	56	FEMALE	WHITE		Hepatocellular Carcinoma	G3	2004		-20548	Dead	WITH TUMOR	NA	899		Extrahepatic Recurrence	Lung		166			R0	1	899	1	899	1	166	1	166
TCGA-DD-A3A1	LIHC	65	MALE			Hepatocellular Carcinoma	G2	2001		-24046	Dead	TUMOR FREE	NA	233					NA			R0	1	233	0	233	0	233	0	233
TCGA-DD-AAVX	LIHC	38	MALE	ASIAN		Hepatocellular Carcinoma	G2	2008		-14016	Alive	WITH TUMOR	1718	NA		Intrahepatic Recurrence	Liver		393			R0	0	1718	0	1718	1	393	1	393
TCGA-BC-A10R	LIHC	66	FEMALE	WHITE		Hepatocellular Carcinoma	G2	1999		-24274	Dead	WITH TUMOR	NA	308		Intrahepatic Recurrence			199			R0	1	308	1	308	1	199	1	199
TCGA-LG-A6GG	LIHC	79	FEMALE	WHITE		Hepatocellular Carcinoma	G2	2013		-28871	Alive	TUMOR FREE	387	NA					NA			R0	0	387	0	387	0	387	0	387
TCGA-CC-A8HV	LIHC	51	FEMALE	ASIAN		Hepatocellular Carcinoma	G2	2013		-18935	Dead	WITH TUMOR	NA	279		Locoregional Recurrence			149			R0	1	279	1	279	1	149	1	149
TCGA-ED-A82E	LIHC	60	FEMALE	ASIAN		Hepatocellular Carcinoma	G2	2013		-22234	Alive	TUMOR FREE	408	NA					NA			R0	0	408	0	408	0	408	0	408
TCGA-DD-AACJ	LIHC	75	MALE	ASIAN		Hepatocellular Carcinoma	G2	2008		-27528	Alive	WITH TUMOR	2102	NA		Locoregional Recurrence	Liver		100			R0	0	2102	0	2102	1	100	1	100
TCGA-DD-AADK	LIHC	68	FEMALE	ASIAN		Hepatocellular Carcinoma	G3	2011		-25046	Alive	TUMOR FREE	1049	NA					NA			R0	0	1049	0	1049	0	1049	0	1049
TCGA-CC-A1HT	LIHC	50	MALE	ASIAN		Hepatocellular Carcinoma	G3	2010		-18553	Dead	TUMOR FREE	NA	101					NA				1	101	0	101	NA	NA	0	101
TCGA-QA-A7B7	LIHC	48	MALE	BLACK OR AFRICAN AMERICAN		Hepatocellular Carcinoma	G2	2013		-17636	Alive	WITH TUMOR	94	NA		Locoregional Recurrence	Liver		88			RX	0	94	0	94	NA	NA	1	88
TCGA-DD-A3A4	LIHC	37	MALE	WHITE		Hepatocellular Carcinoma	G3	1998		-13739	Dead	WITH TUMOR	NA	612		Intrahepatic Recurrence	Liver		87			R0	1	612	1	612	1	87	1	87
TCGA-DD-AAE3	LIHC	50	MALE	ASIAN		Hepatocellular Carcinoma	G2	2013		-18271	Alive	TUMOR FREE	566	NA					NA			R0	0	566	0	566	0	566	0	566
TCGA-XR-A8TF	LIHC	74	MALE	WHITE		Hepatocellular Carcinoma	G1	2012		-27145	Dead	TUMOR FREE	NA	693		Intrahepatic Recurrence	Liver		231			R0	1	693	0	693	1	231	1	231
TCGA-WX-AA47	LIHC	33	FEMALE	WHITE		Hepatocellular Carcinoma	G2	2012		-12056	Dead	WITH TUMOR	NA	556		Intrahepatic Recurrence	Liver		103			R0	1	556	1	556	1	103	1	103
TCGA-DD-AACQ	LIHC	50	MALE	ASIAN		Hepatocellular Carcinoma	G3	2009		-18429	Dead	WITH TUMOR	NA	432		Locoregional Recurrence	Liver		105			R0	1	432	1	432	1	105	1	105
TCGA-CC-A7II	LIHC	54	MALE	ASIAN		Hepatocellular Carcinoma	G3	2013		-20079	Alive	WITH TUMOR	399	NA		Locoregional Recurrence			278			R0	0	399	0	399	1	278	1	278
TCGA-DD-A116	LIHC	68	MALE	ASIAN		Hepatocellular Carcinoma	G3	2002		-24934	Dead	TUMOR FREE	NA	1622		Extrahepatic Recurrence	Other, specify	sternum	828			R0	1	1622	0	1622	1	828	1	828
TCGA-HP-A5MZ	LIHC	78	MALE	[Not Evaluated]		Hepatocellular Carcinoma	G2	NA		-22702	Dead	TUMOR FREE	NA	91					NA			R0	1	91	0	91	0	91	0	91
TCGA-DD-A1EI	LIHC	46	MALE	ASIAN		Hepatocellular Carcinoma	G2	2008		-17097	Alive	TUMOR FREE	183	NA					NA			R0	0	183	0	183	0	183	0	183
TCGA-DD-AADW	LIHC	48	MALE	ASIAN		Hepatocellular Carcinoma	G3	2013		-17781	Alive	TUMOR FREE	587	NA		Locoregional Recurrence	Liver		386			R0	0	587	0	587	1	386	1	386
TCGA-DD-A115	LIHC	53	MALE	WHITE		Hepatocellular Carcinoma	G2	2002		-19697	Dead	WITH TUMOR	NA	2542		Intrahepatic Recurrence	Liver		469			R0	1	2542	1	2542	1	469	1	469
TCGA-RC-A7SK	LIHC	59	MALE	ASIAN		Hepatocellular Carcinoma	G3	2013		-21814	Alive	TUMOR FREE	472	NA		Intrahepatic Recurrence	Liver		312			R0	0	472	0	472	1	312	1	312
TCGA-ED-A66X	LIHC	35	MALE	ASIAN		Hepatocellular Carcinoma	G3	2013		-12947	Alive	TUMOR FREE	406	NA		Intrahepatic Recurrence	Liver		124			R0	0	406	0	406	1	124	1	124
TCGA-DD-AAE2	LIHC	51	MALE	ASIAN		Hepatocellular Carcinoma	G3	2013		-18695	Alive	TUMOR FREE	638	NA					NA			R0	0	638	0	638	0	638	0	638
TCGA-DD-A4NE	LIHC	75	FEMALE	WHITE		Hepatocellular Carcinoma	G3	2011		-27549	Dead	WITH TUMOR	NA	660		Locoregional Recurrence	Liver		190			R0	1	660	1	660	1	190	1	190
TCGA-DD-AAVV	LIHC	56	MALE	ASIAN		Hepatocellular Carcinoma	G3	2007		-20751	Alive	TUMOR FREE	2455	NA					NA			R0	0	2455	0	2455	0	2455	0	2455
TCGA-DD-AAD0	LIHC	73	FEMALE	ASIAN		Hepatocellular Carcinoma	G2	2010		-26781	Alive	WITH TUMOR	137	NA		Intrahepatic Recurrence	Liver		47			R0	0	137	0	137	1	47	1	47
TCGA-T1-A6J8	LIHC	68	MALE	WHITE		Hepatocellular Carcinoma	G2	2013		-24853	Alive	TUMOR FREE	23	NA					NA			RX	0	23	0	23	NA	NA	0	23
TCGA-ZP-A9CZ	LIHC	72	MALE	ASIAN		Hepatocellular Carcinoma	G1	2011		-26403	Alive	TUMOR FREE	706	NA					NA			R0	0	706	0	706	0	706	0	706
TCGA-BC-A69I	LIHC	69	MALE	WHITE		Hepatocellular Carcinoma	G1	2013		-25370	Alive	TUMOR FREE	387	NA					NA			R0	0	387	0	387	0	387	0	387
TCGA-UB-A7MB	LIHC	24	MALE	WHITE		Hepatocellular Carcinoma	G3	2013		-8951	Alive	WITH TUMOR	601	NA		Intrahepatic Recurrence	Liver		48			R0	0	601	0	601	1	48	1	48
TCGA-FV-A23B	LIHC	70	FEMALE	WHITE		Hepatocellular Carcinoma		2005		-25788	Dead	WITH TUMOR	NA	1852		Locoregional Recurrence	Liver		1453			R0	1	1852	1	1852	1	1453	1	1453
TCGA-EP-A2KA	LIHC	52	FEMALE	WHITE		Hepatocellular Carcinoma	G3	2011		-19214	Dead	WITH TUMOR	NA	627		Extrahepatic Recurrence	Lung		293			R0	1	627	1	627	1	293	1	293
TCGA-ZP-A9CY	LIHC	66	FEMALE	WHITE		Hepatocellular Carcinoma	G1	2011		-24223	Alive	TUMOR FREE	782	NA					NA			R0	0	782	0	782	0	782	0	782
TCGA-DD-AACZ	LIHC	63	FEMALE	ASIAN		Hepatocellular Carcinoma	G4	2010		-23230	Dead	TUMOR FREE	NA	171		Locoregional Recurrence	Liver		88			R0	1	171	0	171	1	88	1	88
TCGA-DD-AAED	LIHC	51	MALE	ASIAN		Hepatocellular Carcinoma	G3	2012		-18722	Alive	WITH TUMOR	763	NA		Intrahepatic Recurrence	Liver		198			R0	0	763	0	763	1	198	1	198
TCGA-DD-AAD2	LIHC	66	MALE	ASIAN		Hepatocellular Carcinoma	G2	2010		-24221	Alive	TUMOR FREE	658	NA					NA			R0	0	658	0	658	0	658	0	658
TCGA-DD-A73F	LIHC	77	FEMALE	WHITE		Hepatocellular Carcinoma	G1	2010		-28234	Alive	TUMOR FREE	1085	NA					NA			R0	0	1085	0	1085	0	1085	0	1085
TCGA-ZS-A9CF	LIHC	64	MALE	WHITE		Hepatocellular Carcinoma	G2	2008		-23510	Alive	TUMOR FREE	2412	NA		Intrahepatic Recurrence	Liver		636			R0	0	2412	0	2412	1	636	1	636
TCGA-CC-A7IK	LIHC	59	MALE	ASIAN		Hepatocellular Carcinoma	G3	2013		-21552	Dead	WITH TUMOR	NA	262		Locoregional Recurrence			150			R0	1	262	1	262	1	150	1	150
TCGA-CC-5258	LIHC	48	MALE	ASIAN		Hepatocellular Carcinoma	G2	2010		-17586	Dead	TUMOR FREE	NA	129					NA			RX	1	129	0	129	NA	NA	0	129
TCGA-DD-A1EH	LIHC	23	MALE	WHITE		Hepatocellular Carcinoma	G3	2008		-8499	Alive	WITH TUMOR	1495	NA		Intrahepatic Recurrence	Liver		120			R0	0	1495	0	1495	1	120	1	120
TCGA-DD-AACW	LIHC	43	MALE	ASIAN		Hepatocellular Carcinoma	G3	2010		-15872	Alive	TUMOR FREE	1424	NA					NA			R0	0	1424	0	1424	0	1424	0	1424
TCGA-BC-A5W4	LIHC	69	MALE	WHITE		Hepatocellular Carcinoma	G3	2012		-25503	Dead	TUMOR FREE	NA	547		Locoregional Recurrence			384			R1	1	547	0	547	NA	NA	1	384
TCGA-BC-A10U	LIHC	69	MALE	WHITE		Hepatocellular Carcinoma	G2	2000		-25305	Dead	WITH TUMOR	NA	837		Intrahepatic Recurrence			586			R1	1	837	1	837	NA	NA	1	586
TCGA-EP-A12J	LIHC	62	MALE	BLACK OR AFRICAN AMERICAN		Hepatocellular Carcinoma	G1	2010		-22997	Alive	TUMOR FREE	570	NA					NA			R0	0	570	0	570	0	570	0	570
TCGA-MI-A75E	LIHC	61	MALE	WHITE		Hepatocellular Carcinoma	G2	2013		-22457	Alive	TUMOR FREE	507	NA					NA			R0	0	507	0	507	0	507	0	507
TCGA-G3-A5SK	LIHC	58	MALE	WHITE		Hepatocellular Carcinoma	G1	2012		-21320	Alive	WITH TUMOR	744	NA		Intrahepatic Recurrence	Liver		483			R0	0	744	0	744	1	483	1	483
TCGA-DD-AACL	LIHC	66	FEMALE	ASIAN		Hepatocellular Carcinoma	G3	2008		-24355	Dead		NA	107					NA			R0	1	107	NA	107	0	107	0	107
TCGA-DD-AADU	LIHC	60	MALE	ASIAN		Hepatocellular Carcinoma	G3	2013		-21940	Alive	TUMOR FREE	554	NA					NA			R0	0	554	0	554	0	554	0	554
TCGA-DD-AACT	LIHC	69	FEMALE	ASIAN		Hepatocellular Carcinoma	G2	2010		-25292	Alive	TUMOR FREE	1562	NA					NA			R0	0	1562	0	1562	0	1562	0	1562
TCGA-DD-A1EF	LIHC	57	FEMALE	WHITE		Hepatocellular Carcinoma	G3	2007		-21165	Dead	WITH TUMOR	NA	394					NA			R0	1	394	1	394	NA	NA	1	394
TCGA-RC-A7SB	LIHC	53	MALE	ASIAN		Hepatocellular Carcinoma	G2	2012		-19698	Alive	TUMOR FREE	588	NA					NA			R0	0	588	0	588	0	588	0	588
TCGA-DD-AAEA	LIHC	65	MALE	ASIAN		Hepatocellular Carcinoma	G3	2012		-24027	Alive	TUMOR FREE	575	NA					NA			R0	0	575	0	575	0	575	0	575
TCGA-G3-A3CI	LIHC	71	MALE	WHITE		Hepatocellular Carcinoma	G2	2011		-26224	Alive	TUMOR FREE	180	NA					NA			R0	0	180	0	180	0	180	0	180
TCGA-DD-A4NA	LIHC	67	FEMALE	WHITE		Hepatocellular Carcinoma	G3	2009		-24603	Alive	TUMOR FREE	1008	NA					NA			R0	0	1008	0	1008	0	1008	0	1008
TCGA-KR-A7K7	LIHC	61	FEMALE	WHITE		Hepatocellular Carcinoma	G1	2012		-22587	Alive	WITH TUMOR	951	NA		Extrahepatic Recurrence	Other, specify	Adrenal bilateral	239			R0	0	951	0	951	1	239	1	239
TCGA-G3-AAV4	LIHC	83	FEMALE	WHITE		Hepatocellular Carcinoma	G1	2012		-30466	Dead	TUMOR FREE	NA	27					NA			R0	1	27	0	27	0	27	0	27
TCGA-CC-5259	LIHC	60	FEMALE	ASIAN		Hepatocellular Carcinoma	G2	2010		-21946	Alive	WITH TUMOR	250	NA		Locoregional Recurrence	Liver		180			R0	0	250	0	250	1	180	1	180
TCGA-G3-A7M9	LIHC	70	MALE	WHITE		Hepatocellular Carcinoma	G2	2013		-25588	Dead		NA	56					NA			R0	1	56	NA	56	0	56	0	56
TCGA-G3-A7M6	LIHC	60	FEMALE	WHITE		Hepatocellular Carcinoma	G3	2013		-22205	Alive	WITH TUMOR	632	NA		Locoregional Recurrence	Liver		293			R0	0	632	0	632	1	293	1	293
TCGA-DD-AAW1	LIHC	55	MALE	ASIAN		Hepatocellular Carcinoma	G2	2009		-20288	Alive	TUMOR FREE	1989	NA					NA			R0	0	1989	0	1989	0	1989	0	1989
TCGA-BC-4073	LIHC	73	MALE	WHITE		Hepatocellular Carcinoma	G3	2009		-26795	Alive	WITH TUMOR	849	NA					NA			R1	0	849	0	849	NA	NA	0	849
TCGA-CC-A3M9	LIHC	45	MALE	ASIAN		Hepatocellular Carcinoma	G3	2011		-16460	Dead	WITH TUMOR	NA	300		Locoregional Recurrence			219			R0	1	300	1	300	1	219	1	219
TCGA-DD-AADG	LIHC	70	MALE	ASIAN		Hepatocellular Carcinoma	G3	2011		-25887	Alive	TUMOR FREE	1145	NA		Intrahepatic Recurrence	Liver		270			R0	0	1145	0	1145	1	270	1	270
TCGA-DD-AADA	LIHC	66	FEMALE	ASIAN		Hepatocellular Carcinoma	G3	2011		-24288	Alive	TUMOR FREE	1233	NA					NA			R0	0	1233	0	1233	0	1233	0	1233
TCGA-ED-A8O6	LIHC	50	FEMALE	ASIAN		Hepatocellular Carcinoma	G3	2013		-18572	Dead	TUMOR FREE	NA	56					NA			R0	1	56	0	56	0	56	0	56
TCGA-RC-A6M6	LIHC	75	MALE	WHITE		Hepatocellular Carcinoma	G3	2011		-27649	Alive		9	NA					NA			R1	0	9	0	9	NA	NA	0	9
TCGA-DD-AACI	LIHC	69	MALE	ASIAN		Hepatocellular Carcinoma	G3	2008		-25236	Alive	WITH TUMOR	1618	NA		Intrahepatic Recurrence	Liver		1432			R0	0	1618	0	1618	1	1432	1	1432
TCGA-DD-AAC8	LIHC	72	MALE	ASIAN		Hepatocellular Carcinoma	G3	2008		-26322	Dead	TUMOR FREE	NA	16					NA			R0	1	16	0	16	0	16	0	16
TCGA-3K-AAZ8	LIHC	65	MALE	BLACK OR AFRICAN AMERICAN		Hepatocellular Carcinoma	G1	2013		-24046	Alive	WITH TUMOR	396	NA		Locoregional Recurrence	Liver		151			RX	0	396	0	396	NA	NA	1	151
TCGA-5C-AAPD	LIHC	61	MALE	ASIAN		Hepatocholangiocarcinoma (Mixed)	G1	2013		-22552	Alive	TUMOR FREE	20	NA					NA			R0	0	20	0	20	0	20	0	20
TCGA-G3-A7M5	LIHC	76	MALE	ASIAN		Hepatocellular Carcinoma	G2	2013		-27963	Alive	TUMOR FREE	447	NA					NA			R0	0	447	0	447	0	447	0	447
TCGA-MI-A75G	LIHC	63	MALE	WHITE		Hepatocellular Carcinoma	G2	2012		-23284	Alive	TUMOR FREE	698	NA					NA			R0	0	698	0	698	0	698	0	698
TCGA-DD-A113	LIHC	55	FEMALE	WHITE		Hepatocellular Carcinoma	G3	2006		-20188	Alive	WITH TUMOR	2425	NA		Intrahepatic Recurrence	Liver		1676			R0	0	2425	0	2425	1	1676	1	1676
TCGA-ED-A8O5	LIHC	59	FEMALE	ASIAN		Hepatocellular Carcinoma	G3	2013		-21648	Alive	TUMOR FREE	406	NA					NA			R0	0	406	0	406	0	406	0	406
TCGA-MI-A75C	LIHC	64	MALE	WHITE		Hepatocellular Carcinoma	G3	2012		-23441	Alive	TUMOR FREE	291	NA					NA			R0	0	291	0	291	0	291	0	291

## Sheet: SupplementaryTable1_ICGC_clin
samples	tumor	specimen_type	specimen_donor_treatment_type	specimen_storage	donor_sex	donor_survival_time	donor_vital_status	donor_age_at_diagnosis	donor_tumour_stage_at_diagnosis	donor_relapse_type
DO227643_SP191990	DO227643_SP191990	LIRI_JP	Primary	no treatment	frozen -70 freezer	MALE	1260	0	79	2	NA
DO227801_SP192707	DO227801_SP192707	LIRI_JP	Primary	no treatment	frozen -70 freezer	FEMALE	660	0	77	1	NA
DO23508_SP50097	DO23508_SP50097	LIRI_JP	Primary	other therapy	frozen -70 freezer	FEMALE	390	0	79	2	NA
DO23509_SP50099	DO23509_SP50099	LIRI_JP	Primary	other therapy	frozen -70 freezer	MALE	780	1	60	3	NA
DO23510_SP50101	DO23510_SP50101	LIRI_JP	Primary	other therapy	frozen -70 freezer	FEMALE	870	0	80	2	NA
DO23511_SP50103	DO23511_SP50103	LIRI_JP	Primary	other therapy	frozen -70 freezer	FEMALE	180	1	83	3	NA
DO23512_SP50105	DO23512_SP50105	LIRI_JP	Primary	no treatment	frozen -70 freezer	MALE	1260	0	60	1	NA
DO23513_SP50107	DO23513_SP50107	LIRI_JP	Primary	no treatment	frozen -70 freezer	MALE	1200	0	76	3	NA
DO23514_SP50109	DO23514_SP50109	LIRI_JP	Primary	other therapy	frozen -70 freezer	MALE	1290	0	64	2	NA
DO23515_SP50111	DO23515_SP50111	LIRI_JP	Primary	no treatment	frozen -70 freezer	MALE	1230	0	71	2	NA
DO23516_SP50113	DO23516_SP50113	LIRI_JP	Primary	other therapy	frozen -70 freezer	MALE	20	1	69	3	NA
DO23517_SP50115	DO23517_SP50115	LIRI_JP	Primary	no treatment	frozen -70 freezer	MALE	1200	0	62	2	NA
DO23518_SP50117	DO23518_SP50117	LIRI_JP	Primary	no treatment	frozen -70 freezer	MALE	1320	0	67	2	NA
DO23519_SP50119	DO23519_SP50119	LIRI_JP	Primary	other therapy	frozen -70 freezer	MALE	630	0	65	3	NA
DO23521_SP50123	DO23521_SP50123	LIRI_JP	Primary	other therapy	frozen -70 freezer	MALE	1110	0	63	3	NA
DO23523_SP50127	DO23523_SP50127	LIRI_JP	Primary	other therapy	frozen -70 freezer	MALE	1080	0	52	3	NA
DO23524_SP50129	DO23524_SP50129	LIRI_JP	Primary	other therapy	frozen -70 freezer	FEMALE	1050	0	71	2	NA
DO23525_SP50131	DO23525_SP50131	LIRI_JP	Primary	no treatment	frozen -70 freezer	MALE	1050	0	71	4	NA
DO23526_SP50133	DO23526_SP50133	LIRI_JP	Primary	no treatment	frozen -70 freezer	MALE	1050	0	66	3	NA
DO23527_SP50135	DO23527_SP50135	LIRI_JP	Primary	no treatment	frozen -70 freezer	MALE	1050	0	72	1	NA
DO23528_SP50137	DO23528_SP50137	LIRI_JP	Primary	no treatment	frozen -70 freezer	FEMALE	1020	0	45	2	NA
DO23529_SP50139	DO23529_SP50139	LIRI_JP	Primary	no treatment	frozen -70 freezer	MALE	930	0	72	4	NA
DO23530_SP50141	DO23530_SP50141	LIRI_JP	Primary	other therapy	frozen -70 freezer	MALE	180	1	53	4	NA
DO23531_SP50143	DO23531_SP50143	LIRI_JP	Primary	no treatment	frozen -70 freezer	FEMALE	900	0	78	3	NA
DO23532_SP50145	DO23532_SP50145	LIRI_JP	Primary	no treatment	frozen -70 freezer	FEMALE	960	0	71	1	NA
DO23533_SP50147	DO23533_SP50147	LIRI_JP	Primary	no treatment	frozen -70 freezer	MALE	900	0	61	2	NA
DO23534_SP50149	DO23534_SP50149	LIRI_JP	Primary	no treatment	frozen -70 freezer	MALE	840	0	60	2	NA
DO23535_SP50151	DO23535_SP50151	LIRI_JP	Primary	no treatment	frozen -70 freezer	MALE	960	0	67	1	NA
DO23536_SP50153	DO23536_SP50153	LIRI_JP	Primary	no treatment	frozen -70 freezer	MALE	930	0	56	2	NA
DO23537_SP50155	DO23537_SP50155	LIRI_JP	Primary	no treatment	frozen -70 freezer	MALE	900	1	79	2	NA
DO23538_SP50157	DO23538_SP50157	LIRI_JP	Primary	no treatment	frozen -70 freezer	MALE	450	0	67	2	NA
DO23539_SP50159	DO23539_SP50159	LIRI_JP	Primary	other therapy	frozen -70 freezer	MALE	1110	0	77	1	NA
DO23540_SP50161	DO23540_SP50161	LIRI_JP	Primary	other therapy	frozen -70 freezer	MALE	750	0	73	1	NA
DO23541_SP50163	DO23541_SP50163	LIRI_JP	Primary	no treatment	frozen -70 freezer	MALE	930	0	65	2	NA
DO23542_SP50165	DO23542_SP50165	LIRI_JP	Primary	other therapy	frozen -70 freezer	MALE	960	0	66	3	NA
DO23543_SP50167	DO23543_SP50167	LIRI_JP	Primary	other therapy	frozen -70 freezer	MALE	1020	0	63	2	NA
DO23544_SP50169	DO23544_SP50169	LIRI_JP	Primary	other therapy	frozen -70 freezer	MALE	960	0	67	2	NA
DO23545_SP50171	DO23545_SP50171	LIRI_JP	Primary	other therapy	frozen -70 freezer	MALE	570	1	67	2	NA
DO23546_SP50173	DO23546_SP50173	LIRI_JP	Primary	other therapy	frozen -70 freezer	MALE	1050	0	63	2	NA
DO23547_SP50175	DO23547_SP50175	LIRI_JP	Primary	other therapy	frozen -70 freezer	MALE	1020	0	74	1	NA
DO23548_SP50177	DO23548_SP50177	LIRI_JP	Primary	other therapy	frozen -70 freezer	FEMALE	840	0	78	1	NA
DO23549_SP50179	DO23549_SP50179	LIRI_JP	Primary	other therapy	frozen -70 freezer	MALE	990	0	74	3	NA
DO23550_SP50181	DO23550_SP50181	LIRI_JP	Primary	no treatment	frozen -70 freezer	MALE	990	0	69	1	NA
DO23551_SP50183	DO23551_SP50183	LIRI_JP	Primary	no treatment	frozen -70 freezer	MALE	150	1	73	3	NA
DO23552_SP50185	DO23552_SP50185	LIRI_JP	Primary	no treatment	frozen -70 freezer	FEMALE	810	0	80	1	NA
DO45091_SP98896	DO45091_SP98896	LIRI_JP	Primary	no treatment	frozen -70 freezer	MALE	1320	1	56	2	NA
DO45092_SP98898	DO45092_SP98898	LIRI_JP	Primary	no treatment	frozen -70 freezer	MALE	1200	1	62	4	NA
DO45093_SP98900	DO45093_SP98900	LIRI_JP	Primary	no treatment	frozen -70 freezer	MALE	720	1	71	2	NA
DO45094_SP98902	DO45094_SP98902	LIRI_JP	Primary	other therapy	frozen -70 freezer	MALE	1650	0	76	3	NA
DO45095_SP98904	DO45095_SP98904	LIRI_JP	Primary	no treatment	frozen -70 freezer	MALE	1620	0	66	2	NA
DO45096_SP98909	DO45096_SP98909	LIRI_JP	Primary	no treatment	frozen -70 freezer	MALE	1290	1	69	2	NA
DO45096_SP98907	DO45096_SP98907	LIRI_JP	Primary	no treatment	frozen -70 freezer	MALE	1290	1	69	2	NA
DO45097_SP98913	DO45097_SP98913	LIRI_JP	Primary	no treatment	frozen -70 freezer	MALE	1620	0	69	3	NA
DO45099_SP98915	DO45099_SP98915	LIRI_JP	Primary	no treatment	frozen -70 freezer	MALE	1590	0	46	3	NA
DO45101_SP98921	DO45101_SP98921	LIRI_JP	Primary	other therapy	frozen -70 freezer	MALE	1680	0	63	2	NA
DO45103_SP98925	DO45103_SP98925	LIRI_JP	Primary	other therapy	frozen -70 freezer	MALE	450	0	47	3	NA
DO45105_SP98927	DO45105_SP98927	LIRI_JP	Primary	no treatment	frozen -70 freezer	MALE	1680	0	61	1	NA
DO45107_SP98933	DO45107_SP98933	LIRI_JP	Primary	other therapy	frozen -70 freezer	FEMALE	1710	0	63	2	NA
DO45109_SP98937	DO45109_SP98937	LIRI_JP	Primary	no treatment	frozen -70 freezer	MALE	1590	0	63	2	NA
DO45111_SP98941	DO45111_SP98941	LIRI_JP	Primary	no treatment	frozen -70 freezer	MALE	1590	0	74	2	NA
DO45113_SP98945	DO45113_SP98945	LIRI_JP	Primary	no treatment	frozen -70 freezer	MALE	1560	0	58	3	NA
DO45115_SP98949	DO45115_SP98949	LIRI_JP	Primary	other therapy	frozen -70 freezer	MALE	840	0	81	2	NA
DO45117_SP98953	DO45117_SP98953	LIRI_JP	Primary	no treatment	frozen -70 freezer	FEMALE	1110	1	73	2	NA
DO45119_SP98955	DO45119_SP98955	LIRI_JP	Primary	no treatment	frozen -70 freezer	MALE	510	1	74	3	NA
DO45121_SP98959	DO45121_SP98959	LIRI_JP	Primary	no treatment	frozen -70 freezer	MALE	1530	0	61	3	NA
DO45123_SP98965	DO45123_SP98965	LIRI_JP	Primary	no treatment	frozen -70 freezer	FEMALE	570	1	78	2	NA
DO45125_SP98967	DO45125_SP98967	LIRI_JP	Primary	no treatment	frozen -70 freezer	MALE	1680	0	58	3	NA
DO45127_SP98973	DO45127_SP98973	LIRI_JP	Primary	no treatment	frozen -70 freezer	MALE	420	1	73	3	NA
DO45129_SP98975	DO45129_SP98975	LIRI_JP	Primary	other therapy	frozen -70 freezer	MALE	1470	0	61	3	NA
DO45131_SP98981	DO45131_SP98981	LIRI_JP	Primary	other therapy	frozen -70 freezer	MALE	360	1	53	4	NA
DO45133_SP98985	DO45133_SP98985	LIRI_JP	Primary	no treatment	frozen -70 freezer	MALE	660	1	64	3	NA
DO45135_SP98989	DO45135_SP98989	LIRI_JP	Primary	no treatment	frozen -70 freezer	MALE	1410	0	77	1	NA
DO45137_SP98991	DO45137_SP98991	LIRI_JP	Primary	no treatment	frozen -70 freezer	MALE	1320	0	38	1	NA
DO45139_SP99265	DO45139_SP99265	LIRI_JP	Primary	other therapy	frozen -70 freezer	MALE	1320	0	63	3	NA
DO45139_SP112184	DO45139_SP112184	LIRI_JP	Primary	no treatment	frozen -70 freezer	MALE	1320	0	63	3	NA
DO45139_SP98997	DO45139_SP98997	LIRI_JP	Primary	no treatment	frozen -70 freezer	MALE	1320	0	63	3	NA
DO45141_SP99001	DO45141_SP99001	LIRI_JP	Primary	no treatment	frozen -70 freezer	MALE	1320	0	73	2	NA
DO45141_SP99003	DO45141_SP99003	LIRI_JP	Primary	no treatment	frozen -70 freezer	MALE	1320	0	73	2	NA
DO45143_SP99007	DO45143_SP99007	LIRI_JP	Primary	other therapy	frozen -70 freezer	MALE	1290	0	69	3	NA
DO45145_SP99011	DO45145_SP99011	LIRI_JP	Primary	no treatment	frozen -70 freezer	MALE	60	1	78	3	NA
DO45147_SP192387	DO45147_SP192387	LIRI_JP	Metastatic	no treatment	frozen -70 freezer	MALE	720	1	57	2	NA
DO45149_SP99019	DO45149_SP99019	LIRI_JP	Primary	no treatment	frozen -70 freezer	FEMALE	1260	0	70	2	NA
DO45153_SP99029	DO45153_SP99029	LIRI_JP	Primary	no treatment	frozen -70 freezer	FEMALE	1380	0	77	2	NA
DO45155_SP99033	DO45155_SP99033	LIRI_JP	Primary	no treatment	frozen -70 freezer	MALE	2160	0	69	2	NA
DO45157_SP99037	DO45157_SP99037	LIRI_JP	Primary	no treatment	frozen -70 freezer	MALE	1980	0	62	2	NA
DO45159_SP99041	DO45159_SP99041	LIRI_JP	Primary	no treatment	frozen -70 freezer	MALE	1470	0	65	3	NA
DO45161_SP99045	DO45161_SP99045	LIRI_JP	Primary	no treatment	frozen -70 freezer	MALE	540	1	74	2	NA
DO45163_SP99049	DO45163_SP99049	LIRI_JP	Primary	no treatment	frozen -70 freezer	MALE	960	0	76	2	NA
DO45165_SP99053	DO45165_SP99053	LIRI_JP	Primary	no treatment	frozen -70 freezer	MALE	690	0	75	2	NA
DO45167_SP99057	DO45167_SP99057	LIRI_JP	Primary	no treatment	frozen -70 freezer	MALE	1440	1	67	2	NA
DO45169_SP99061	DO45169_SP99061	LIRI_JP	Primary	other therapy	frozen -70 freezer	MALE	1350	0	74	3	NA
DO45171_SP99065	DO45171_SP99065	LIRI_JP	Primary	other therapy	frozen -70 freezer	MALE	600	0	56	3	NA
DO45173_SP99069	DO45173_SP99069	LIRI_JP	Primary	no treatment	frozen -70 freezer	MALE	1170	0	63	3	NA
DO45173_SP192418	DO45173_SP192418	LIRI_JP	Metastatic	no treatment	frozen -70 freezer	MALE	1170	0	63	3	NA
DO45175_SP99073	DO45175_SP99073	LIRI_JP	Primary	no treatment	frozen -70 freezer	MALE	1140	0	74	2	NA
DO45177_SP99077	DO45177_SP99077	LIRI_JP	Primary	other therapy	frozen -70 freezer	FEMALE	1260	0	81	3	NA
DO45179_SP99081	DO45179_SP99081	LIRI_JP	Primary	no treatment	frozen -70 freezer	FEMALE	600	0	78	2	NA
DO45181_SP99085	DO45181_SP99085	LIRI_JP	Primary	other therapy	frozen -70 freezer	FEMALE	1200	0	84	2	NA
DO45183_SP99089	DO45183_SP99089	LIRI_JP	Primary	other therapy	frozen -70 freezer	FEMALE	570	1	72	2	NA
DO45185_SP99093	DO45185_SP99093	LIRI_JP	Primary	other therapy	frozen -70 freezer	MALE	600	0	89	2	NA
DO45187_SP99097	DO45187_SP99097	LIRI_JP	Primary	no treatment	frozen -70 freezer	FEMALE	1260	0	32	1	NA
DO45189_SP99101	DO45189_SP99101	LIRI_JP	Primary	no treatment	frozen -70 freezer	FEMALE	1200	0	85	2	NA
DO45191_SP99105	DO45191_SP99105	LIRI_JP	Primary	no treatment	frozen -70 freezer	FEMALE	1200	0	61	2	NA
DO45193_SP99109	DO45193_SP99109	LIRI_JP	Primary	other therapy	frozen -70 freezer	FEMALE	120	1	68	4	NA
DO45195_SP99113	DO45195_SP99113	LIRI_JP	Primary	no treatment	frozen -70 freezer	MALE	390	0	62	1	NA
DO45197_SP99117	DO45197_SP99117	LIRI_JP	Primary	other therapy	frozen -70 freezer	MALE	1170	0	51	2	NA
DO45199_SP99121	DO45199_SP99121	LIRI_JP	Primary	other therapy	frozen -70 freezer	FEMALE	1350	0	86	2	NA
DO45201_SP99125	DO45201_SP99125	LIRI_JP	Primary	no treatment	frozen -70 freezer	MALE	900	0	49	1	NA
DO45203_SP99129	DO45203_SP99129	LIRI_JP	Primary	no treatment	frozen -70 freezer	FEMALE	1170	0	71	2	NA
DO45205_SP99133	DO45205_SP99133	LIRI_JP	Primary	no treatment	frozen -70 freezer	FEMALE	90	1	67	2	NA
DO45207_SP99137	DO45207_SP99137	LIRI_JP	Primary	no treatment	frozen -70 freezer	MALE	1050	0	68	1	NA
DO45209_SP99141	DO45209_SP99141	LIRI_JP	Primary	no treatment	frozen -70 freezer	MALE	1350	0	70	4	NA
DO45211_SP99145	DO45211_SP99145	LIRI_JP	Primary	no treatment	frozen -70 freezer	MALE	240	0	76	3	NA
DO45213_SP99149	DO45213_SP99149	LIRI_JP	Primary	no treatment	frozen -70 freezer	MALE	1200	0	58	1	NA
DO45215_SP99153	DO45215_SP99153	LIRI_JP	Primary	other therapy	frozen -70 freezer	MALE	1170	0	65	2	NA
DO45217_SP99157	DO45217_SP99157	LIRI_JP	Primary	other therapy	frozen -70 freezer	FEMALE	270	1	69	3	NA
DO45219_SP99161	DO45219_SP99161	LIRI_JP	Primary	no treatment	frozen -70 freezer	MALE	1080	0	78	2	NA
DO45221_SP99165	DO45221_SP99165	LIRI_JP	Primary	other therapy	frozen -70 freezer	FEMALE	390	1	75	4	NA
DO45223_SP99169	DO45223_SP99169	LIRI_JP	Primary	no treatment	frozen -70 freezer	MALE	1020	0	67	4	NA
DO45225_SP99173	DO45225_SP99173	LIRI_JP	Primary	no treatment	frozen -70 freezer	MALE	1050	0	69	1	NA
DO45227_SP99177	DO45227_SP99177	LIRI_JP	Primary	no treatment	frozen -70 freezer	FEMALE	1020	0	57	2	NA
DO45229_SP99181	DO45229_SP99181	LIRI_JP	Primary	no treatment	frozen -70 freezer	MALE	990	0	74	1	NA
DO45231_SP99185	DO45231_SP99185	LIRI_JP	Primary	no treatment	frozen -70 freezer	MALE	930	0	84	2	NA
DO45233_SP99189	DO45233_SP99189	LIRI_JP	Primary	no treatment	frozen -70 freezer	MALE	900	0	83	3	NA
DO45235_SP99193	DO45235_SP99193	LIRI_JP	Primary	no treatment	frozen -70 freezer	FEMALE	900	0	68	1	NA
DO45237_SP99197	DO45237_SP99197	LIRI_JP	Primary	no treatment	frozen -70 freezer	MALE	900	0	58	2	NA
DO45239_SP99201	DO45239_SP99201	LIRI_JP	Primary	no treatment	frozen -70 freezer	MALE	870	0	42	2	NA
DO45241_SP99205	DO45241_SP99205	LIRI_JP	Primary	no treatment	frozen -70 freezer	MALE	1080	0	49	1	NA
DO45243_SP99209	DO45243_SP99209	LIRI_JP	Primary	other therapy	frozen -70 freezer	FEMALE	930	0	74	3	NA
DO45245_SP99213	DO45245_SP99213	LIRI_JP	Primary	no treatment	frozen -70 freezer	FEMALE	240	1	75	2	NA
DO45247_SP99217	DO45247_SP99217	LIRI_JP	Primary	no treatment	frozen -70 freezer	FEMALE	210	0	31	2	NA
DO45249_SP99221	DO45249_SP99221	LIRI_JP	Primary	no treatment	frozen -70 freezer	MALE	630	0	57	1	NA
DO45251_SP99225	DO45251_SP99225	LIRI_JP	Primary	no treatment	frozen -70 freezer	FEMALE	900	0	57	2	NA
DO45253_SP99229	DO45253_SP99229	LIRI_JP	Primary	no treatment	frozen -70 freezer	MALE	870	0	50	2	NA
DO45255_SP99233	DO45255_SP99233	LIRI_JP	Primary	other therapy	frozen -70 freezer	MALE	720	0	81	3	NA
DO45257_SP99237	DO45257_SP99237	LIRI_JP	Primary	no treatment	frozen -70 freezer	MALE	810	0	46	3	NA
DO45259_SP99241	DO45259_SP99241	LIRI_JP	Primary	other therapy	frozen -70 freezer	MALE	330	0	65	3	NA
DO45261_SP99245	DO45261_SP99245	LIRI_JP	Primary	other therapy	frozen -70 freezer	MALE	990	0	74	3	NA
DO45263_SP99249	DO45263_SP99249	LIRI_JP	Primary	other therapy	frozen -70 freezer	MALE	270	1	67	3	NA
DO45265_SP99253	DO45265_SP99253	LIRI_JP	Primary	other therapy	frozen -70 freezer	MALE	1020	0	73	3	NA
DO45267_SP99257	DO45267_SP99257	LIRI_JP	Primary	no treatment	frozen -70 freezer	MALE	570	1	73	3	NA
DO45269_SP99261	DO45269_SP99261	LIRI_JP	Primary	no treatment	frozen -70 freezer	MALE	750	0	59	3	NA
DO45273_SP99269	DO45273_SP99269	LIRI_JP	Primary	no treatment	frozen -70 freezer	MALE	480	0	62	2	NA
DO45273_SP99271	DO45273_SP99271	LIRI_JP	Primary	no treatment	frozen -70 freezer	MALE	480	0	62	2	NA
DO45275_SP99275	DO45275_SP99275	LIRI_JP	Primary	no treatment	frozen -70 freezer	MALE	10	1	65	3	NA
DO45277_SP99279	DO45277_SP99279	LIRI_JP	Primary	other therapy	frozen -70 freezer	MALE	600	0	64	3	NA
DO45279_SP99283	DO45279_SP99283	LIRI_JP	Primary	no treatment	frozen -70 freezer	MALE	1290	0	67	3	NA
DO45281_SP99289	DO45281_SP99289	LIRI_JP	Primary	no treatment	frozen -70 freezer	MALE	750	0	83	4	NA
DO45281_SP99287	DO45281_SP99287	LIRI_JP	Primary	no treatment	frozen -70 freezer	MALE	750	0	83	4	NA
DO45283_SP99293	DO45283_SP99293	LIRI_JP	Primary	no treatment	frozen -70 freezer	MALE	510	0	60	3	NA
DO45285_SP99297	DO45285_SP99297	LIRI_JP	Primary	no treatment	frozen -70 freezer	MALE	480	0	59	3	NA
DO45287_SP99301	DO45287_SP99301	LIRI_JP	Primary	no treatment	frozen -70 freezer	MALE	390	0	74	1	NA
DO45289_SP99305	DO45289_SP99305	LIRI_JP	Primary	no treatment	frozen -70 freezer	FEMALE	360	0	78	3	NA
DO45297_SP99321	DO45297_SP99321	LIRI_JP	Primary	no treatment	frozen -70 freezer	FEMALE	1260	1	61	4	NA
DO45299_SP99325	DO45299_SP99325	LIRI_JP	Primary	no treatment	frozen -70 freezer	FEMALE	1440	0	70	1	NA
DO45301_SP99329	DO45301_SP99329	LIRI_JP	Primary	no treatment	frozen -70 freezer	MALE	1440	1	56	2	NA
DO45303_SP99333	DO45303_SP99333	LIRI_JP	Primary	no treatment	frozen -70 freezer	FEMALE	990	0	62	3	NA
DO45305_SP99337	DO45305_SP99337	LIRI_JP	Primary	no treatment	frozen -70 freezer	MALE	300	0	66	4	NA
DO45307_SP99341	DO45307_SP99341	LIRI_JP	Primary	chemotherapy	frozen -70 freezer	FEMALE	240	1	54	4	NA
DO48672_SP106993	DO48672_SP106993	LIRI_JP	Primary	no treatment	frozen -70 freezer	MALE	450	0	81	2	NA
DO48674_SP106998	DO48674_SP106998	LIRI_JP	Primary	no treatment	frozen -70 freezer	MALE	1260	0	80	2	NA
DO48677_SP107004	DO48677_SP107004	LIRI_JP	Primary	no treatment	frozen -70 freezer	MALE	1140	0	58	3	NA
DO48679_SP107007	DO48679_SP107007	LIRI_JP	Primary	no treatment	frozen -70 freezer	MALE	1200	0	72	2	NA
DO48681_SP107010	DO48681_SP107010	LIRI_JP	Primary	no treatment	frozen -70 freezer	MALE	900	0	57	2	NA
DO48682_SP107012	DO48682_SP107012	LIRI_JP	Primary	other therapy	frozen -70 freezer	FEMALE	120	1	72	3	NA
DO48693_SP107032	DO48693_SP107032	LIRI_JP	Primary	other therapy	frozen -70 freezer	MALE	900	0	71	2	NA
DO48695_SP107037	DO48695_SP107037	LIRI_JP	Primary	no treatment	frozen -70 freezer	MALE	720	0	77	2	NA
DO48697_SP107041	DO48697_SP107041	LIRI_JP	Primary	other therapy	frozen -70 freezer	FEMALE	810	1	64	2	NA
DO48700_SP107044	DO48700_SP107044	LIRI_JP	Primary	no treatment	frozen -70 freezer	FEMALE	810	0	78	2	NA
DO48701_SP107047	DO48701_SP107047	LIRI_JP	Primary	no treatment	frozen -70 freezer	MALE	780	0	78	2	NA
DO48704_SP107052	DO48704_SP107052	LIRI_JP	Primary	no treatment	frozen -70 freezer	FEMALE	750	0	68	3	NA
DO48706_SP107056	DO48706_SP107056	LIRI_JP	Primary	no treatment	frozen -70 freezer	MALE	870	0	72	2	NA
DO48712_SP107063	DO48712_SP107063	LIRI_JP	Primary	no treatment	frozen -70 freezer	MALE	810	0	50	2	NA
DO48715_SP107068	DO48715_SP107068	LIRI_JP	Primary	no treatment	frozen -70 freezer	FEMALE	690	1	58	2	NA
DO48716_SP107071	DO48716_SP107071	LIRI_JP	Primary	no treatment	frozen -70 freezer	MALE	720	0	71	2	NA
DO48717_SP107073	DO48717_SP107073	LIRI_JP	Primary	no treatment	frozen -70 freezer	MALE	180	1	54	4	NA
DO48719_SP107076	DO48719_SP107076	LIRI_JP	Primary	no treatment	frozen -70 freezer	MALE	690	0	80	2	NA
DO48720_SP107078	DO48720_SP107078	LIRI_JP	Primary	other therapy	frozen -70 freezer	FEMALE	570	0	62	2	NA
DO48721_SP107080	DO48721_SP107080	LIRI_JP	Primary	other therapy	frozen -70 freezer	FEMALE	900	0	58	1	NA
DO48723_SP107084	DO48723_SP107084	LIRI_JP	Primary	no treatment	frozen -70 freezer	MALE	600	0	73	1	NA
DO48725_SP107088	DO48725_SP107088	LIRI_JP	Primary	no treatment	frozen -70 freezer	MALE	780	0	66	1	NA
DO48727_SP107091	DO48727_SP107091	LIRI_JP	Primary	no treatment	frozen -70 freezer	FEMALE	390	1	81	2	NA
DO48728_SP107094	DO48728_SP107094	LIRI_JP	Primary	no treatment	frozen -70 freezer	FEMALE	150	0	74	2	NA
DO48730_SP107097	DO48730_SP107097	LIRI_JP	Primary	chemotherapy	frozen -70 freezer	FEMALE	630	0	73	2	NA
DO48732_SP107101	DO48732_SP107101	LIRI_JP	Primary	surgery	frozen -70 freezer	MALE	630	0	73	3	NA
DO48733_SP107104	DO48733_SP107104	LIRI_JP	Primary	surgery	frozen -70 freezer	MALE	600	0	72	2	NA
DO48736_SP107109	DO48736_SP107109	LIRI_JP	Primary	no treatment	frozen -70 freezer	FEMALE	600	0	76	1	NA
DO48737_SP107111	DO48737_SP107111	LIRI_JP	Primary	surgery	frozen -70 freezer	MALE	720	0	52	1	NA
DO48741_SP107119	DO48741_SP107119	LIRI_JP	Primary	no treatment	frozen -70 freezer	MALE	240	0	64	3	NA
DO48742_SP107121	DO48742_SP107121	LIRI_JP	Primary	no treatment	frozen -70 freezer	MALE	600	0	76	2	NA
DO48743_SP107123	DO48743_SP107123	LIRI_JP	Primary	no treatment	frozen -70 freezer	FEMALE	570	0	69	2	NA
DO48746_SP107129	DO48746_SP107129	LIRI_JP	Primary	no treatment	frozen -70 freezer	MALE	570	0	76	3	NA
DO48747_SP107132	DO48747_SP107132	LIRI_JP	Primary	no treatment	frozen -70 freezer	MALE	540	0	62	3	NA
DO48751_SP107136	DO48751_SP107136	LIRI_JP	Primary	no treatment	frozen -70 freezer	MALE	480	1	68	2	NA
DO48757_SP107146	DO48757_SP107146	LIRI_JP	Primary	no treatment	frozen -70 freezer	FEMALE	480	0	68	3	NA
DO48759_SP107150	DO48759_SP107150	LIRI_JP	Primary	no treatment	frozen -70 freezer	MALE	720	0	73	3	NA
DO48760_SP107152	DO48760_SP107152	LIRI_JP	Primary	no treatment	frozen -70 freezer	FEMALE	690	0	70	2	NA
DO48761_SP107155	DO48761_SP107155	LIRI_JP	Primary	no treatment	frozen -70 freezer	MALE	870	0	55	2	NA
DO50774_SP112130	DO50774_SP112130	LIRI_JP	Primary	no treatment	frozen -70 freezer	FEMALE	720	0	68	2	NA
DO50776_SP112133	DO50776_SP112133	LIRI_JP	Primary	no treatment	frozen -70 freezer	MALE	690	0	75	1	NA
DO50778_SP112138	DO50778_SP112138	LIRI_JP	Primary	no treatment	frozen -70 freezer	MALE	630	0	60	4	NA
DO50783_SP112147	DO50783_SP112147	LIRI_JP	Primary	no treatment	frozen -70 freezer	MALE	480	0	62	3	NA
DO50785_SP112152	DO50785_SP112152	LIRI_JP	Primary	no treatment	frozen -70 freezer	MALE	90	1	37	4	NA
DO50787_SP112156	DO50787_SP112156	LIRI_JP	Primary	no treatment	frozen -70 freezer	MALE	480	0	63	3	NA
DO50789_SP112160	DO50789_SP112160	LIRI_JP	Primary	no treatment	frozen -70 freezer	FEMALE	570	0	73	2	NA
DO50791_SP112165	DO50791_SP112165	LIRI_JP	Primary	no treatment	frozen -70 freezer	FEMALE	480	1	79	1	NA
DO50793_SP112170	DO50793_SP112170	LIRI_JP	Primary	no treatment	frozen -70 freezer	MALE	540	0	76	4	NA
DO50793_SP112168	DO50793_SP112168	LIRI_JP	Primary	no treatment	frozen -70 freezer	MALE	540	0	76	4	NA
DO50798_SP112178	DO50798_SP112178	LIRI_JP	Primary	other therapy	frozen -70 freezer	MALE	30	1	77	3	NA
DO50799_SP112180	DO50799_SP112180	LIRI_JP	Primary	no treatment	frozen -70 freezer	FEMALE	540	0	66	2	NA
DO50800_SP112182	DO50800_SP112182	LIRI_JP	Primary	no treatment	frozen -70 freezer	MALE	510	0	74	2	NA
DO50802_SP112186	DO50802_SP112186	LIRI_JP	Primary	other therapy	frozen -70 freezer	MALE	930	0	49	2	NA
DO50803_SP112188	DO50803_SP112188	LIRI_JP	Primary	no treatment	frozen -70 freezer	FEMALE	540	0	62	1	NA
DO50804_SP112190	DO50804_SP112190	LIRI_JP	Primary	no treatment	frozen -70 freezer	MALE	720	0	81	2	NA
DO50805_SP112192	DO50805_SP112192	LIRI_JP	Primary	no treatment	frozen -70 freezer	MALE	690	0	72	2	NA
DO50806_SP112194	DO50806_SP112194	LIRI_JP	Primary	no treatment	frozen -70 freezer	MALE	540	0	70	4	NA
DO50807_SP112196	DO50807_SP112196	LIRI_JP	Primary	no treatment	frozen -70 freezer	MALE	540	0	67	1	NA
DO50808_SP112198	DO50808_SP112198	LIRI_JP	Primary	no treatment	frozen -70 freezer	MALE	570	0	68	2	NA
DO50809_SP112201	DO50809_SP112201	LIRI_JP	Primary	other therapy	frozen -70 freezer	MALE	720	1	56	3	NA
DO50811_SP112205	DO50811_SP112205	LIRI_JP	Primary	no treatment	frozen -70 freezer	MALE	450	0	62	1	NA
DO50813_SP112208	DO50813_SP112208	LIRI_JP	Primary	no treatment	frozen -70 freezer	MALE	420	0	56	2	NA
DO50814_SP192714	DO50814_SP192714	LIRI_JP	Metastatic	no treatment	frozen -70 freezer	MALE	420	0	83	3	NA
DO50814_SP112210	DO50814_SP112210	LIRI_JP	Primary	no treatment	frozen -70 freezer	MALE	420	0	83	3	NA
DO50814_SP112211	DO50814_SP112211	LIRI_JP	Primary	no treatment	frozen -70 freezer	MALE	420	0	83	3	NA
DO50815_SP112213	DO50815_SP112213	LIRI_JP	Primary	no treatment	frozen -70 freezer	MALE	150	0	62	3	NA
DO50816_SP112215	DO50816_SP112215	LIRI_JP	Primary	no treatment	frozen -70 freezer	MALE	390	0	63	2	NA
DO50817_SP112217	DO50817_SP112217	LIRI_JP	Primary	no treatment	frozen -70 freezer	MALE	390	0	75	2	NA
DO50818_SP112219	DO50818_SP112219	LIRI_JP	Primary	no treatment	frozen -70 freezer	MALE	510	0	65	2	NA
DO50819_SP112221	DO50819_SP112221	LIRI_JP	Primary	no treatment	frozen -70 freezer	FEMALE	510	0	72	2	NA
DO50820_SP112224	DO50820_SP112224	LIRI_JP	Primary	no treatment	frozen -70 freezer	FEMALE	510	0	77	3	NA
DO50822_SP112228	DO50822_SP112228	LIRI_JP	Primary	no treatment	frozen -70 freezer	MALE	510	0	66	2	NA
DO50825_SP112234	DO50825_SP112234	LIRI_JP	Primary	no treatment	frozen -70 freezer	MALE	390	0	70	2	NA
DO50829_SP112241	DO50829_SP112241	LIRI_JP	Primary	no treatment	frozen -70 freezer	MALE	570	0	78	3	NA
DO50832_SP112248	DO50832_SP112248	LIRI_JP	Primary	no treatment	frozen -70 freezer	MALE	90	0	73	3	NA
DO50839_SP112261	DO50839_SP112261	LIRI_JP	Primary	other therapy	frozen -70 freezer	FEMALE	330	0	47	3	NA
DO50840_SP112265	DO50840_SP112265	LIRI_JP	Primary	no treatment	frozen -70 freezer	MALE	330	0	49	2	NA
DO50844_SP112273	DO50844_SP112273	LIRI_JP	Primary	no treatment	frozen -70 freezer	MALE	300	0	75	4	NA
DO50845_SP112276	DO50845_SP112276	LIRI_JP	Primary	no treatment	frozen -70 freezer	MALE	210	0	72	3	NA
DO50850_SP112288	DO50850_SP112288	LIRI_JP	Primary	no treatment	frozen -70 freezer	MALE	720	0	74	3	NA
DO50855_SP112300	DO50855_SP112300	LIRI_JP	Primary	no treatment	frozen -70 freezer	MALE	570	0	47	2	NA
DO50857_SP112304	DO50857_SP112304	LIRI_JP	Primary	no treatment	frozen -70 freezer	MALE	210	0	72	2	NA
DO50859_SP112310	DO50859_SP112310	LIRI_JP	Primary	no treatment	frozen -70 freezer	MALE	180	0	77	2	NA
DO50859_SP192726	DO50859_SP192726	LIRI_JP	Primary	no treatment	frozen -70 freezer	MALE	180	0	77	2	NA

## Sheet: SupplementaryTable1_B6_17_clin
Entrez_ID	SURVIVAL_TIME	STATUS	AGE	GENDER	TNM_STAGE
HCCDB.17.S24	445.3	0	54	Male	1
HCCDB.17.S29	824.9	0	63	Male	2
HCCDB.17.S7	211.7	0	78	Male	3
HCCDB.17.S21	211.7	0	78	Male	3
HCCDB.17.S19	1105.95	0	79	Male	1
HCCDB.17.S26	390.55	0	58	Male	1
HCCDB.17.S28	273.75	0	58	Male	1
HCCDB.17.S32	740.95	0	74	Male	1
HCCDB.17.S33	602.25	0	51	Male	1
HCCDB.17.S35	324.85	0	73	Male	1
HCCDB.17.S36	989.15	0	53	Male	1
HCCDB.17.S37	1018.35	0	50	Male	1
HCCDB.17.S40	189.8	0	41	Male	1
HCCDB.17.S43	1168	0	47	Female	1
HCCDB.17.S44	1018.35	0	50	Male	1
HCCDB.17.S45	1748.35	0	53	Male	1
HCCDB.17.S48	1529.35	0	85	Male	1
HCCDB.17.S49	2102.4	0	58	Male	1
HCCDB.17.S50	2102.4	0	58	Male	1
HCCDB.17.S52	1817.7	0	81	Male	1
HCCDB.17.S56	284.7	0	68	Male	1
HCCDB.17.S60	284.7	0	65	Male	1
HCCDB.17.S63	427.05	0	64	Male	1
HCCDB.17.S71	1817.7	0	81	Male	1
HCCDB.17.S73	1168	0	47	Female	1
HCCDB.17.S74	1168	0	47	Female	1
HCCDB.17.S76	36.5	0	68	Female	1
HCCDB.17.S78	47.45	0	54	Male	1
HCCDB.17.S84	237.25	0	78	Male	1
HCCDB.17.S91	1715.5	0	87	Male	1
HCCDB.17.S94	343.1	0	51	Female	1
HCCDB.17.S99	719.05	0	29	Male	1
HCCDB.17.S102	1379.7	0	65	Male	1
HCCDB.17.S112	1306.7	0	76	Male	1
HCCDB.17.S113	1262.9	0	76	Male	1
HCCDB.17.S115	1616.95	0	75	Male	1
HCCDB.17.S5	357.7	1	55	Male	1
HCCDB.17.S61	2295.85	1	56	Male	1
HCCDB.17.S66	989.15	1	78	Male	1
HCCDB.17.S101	1445.4	1	78	Male	1
HCCDB.17.S25	416.1	0	58	Female	2
HCCDB.17.S34	653.35	0	43	Male	2
HCCDB.17.S41	248.2	0	68	Male	2
HCCDB.17.S46	503.7	0	49	Male	2
HCCDB.17.S53	233.6	0	60	Male	2
HCCDB.17.S58	124.1	0	52	Male	2
HCCDB.17.S59	211.7	0	65	Male	2
HCCDB.17.S69	200.75	0	53	Male	2
HCCDB.17.S77	1324.95	0	75	Male	2
HCCDB.17.S80	897.9	0	64	Female	2
HCCDB.17.S82	142.35	0	61	Male	2
HCCDB.17.S85	284.7	0	70	Male	2
HCCDB.17.S89	897.9	0	64	Female	2
HCCDB.17.S97	2832.4	0	71	Male	2
HCCDB.17.S106	1324.95	0	75	Male	2
HCCDB.17.S54	189.8	1	70	Male	2
HCCDB.17.S93	164.25	1	59	Male	2
HCCDB.17.S98	1759.3	1	58	Male	2
HCCDB.17.S23	284.7	0	55	Male	3
HCCDB.17.S1	934.4	0	55	Male	1
HCCDB.17.S12	934.4	0	55	Male	1
HCCDB.17.S30	193.45	0	54	Female	1
HCCDB.17.S15	1321.3	1	65	Male	1
HCCDB.17.S2	792.05	0	70	Male	2
HCCDB.17.S65	1817.7	0	44	Male	2
HCCDB.17.S83	609.55	0	39	Male	2
HCCDB.17.S87	613.2	0	53	Male	2
HCCDB.17.S107	1719.15	0	52	Male	2
HCCDB.17.S111	1587.75	0	80	Male	2
HCCDB.17.S114	423.4	0	64	Male	2
HCCDB.17.S4	178.85	1	77	Male	2
HCCDB.17.S42	54.75	1	60	Male	2
HCCDB.17.S51	1452.7	1	55	Male	2
HCCDB.17.S88	335.8	1	62	Male	2
HCCDB.17.S9	657	0	71	Female	3
HCCDB.17.S18	1759.3	0	67	Male	3
HCCDB.17.S47	970.9	0	48	Female	3
HCCDB.17.S55	1197.2	0	57	Male	3
HCCDB.17.S92	1503.8	0	69	Male	3
HCCDB.17.S108	1759.3	0	73	Male	3
HCCDB.17.S96	646.05	1	76	Male	3
HCCDB.17.S103	624.15	1	60	Male	3
HCCDB.17.S104	237.25	1	77	Male	3
HCCDB.17.S109	372.3	0	69	Male	4
HCCDB.17.S70	219	1	69	Male	4
HCCDB.17.S27	463.55	0	56	Male	2
HCCDB.17.S14	762.85	0	79	Male	3
HCCDB.17.S39	200.75	0	61	Male	3
HCCDB.17.S67	160.6	0	80	Female	3
HCCDB.17.S13	547.5	1	59	Male	3
HCCDB.17.S22	620.5	1	61	Male	3
HCCDB.17.S38	153.3	1	73	Male	3
HCCDB.17.S62	69.35	1	41	Male	3
HCCDB.17.S86	109.5	0	66	Male	4
HCCDB.6.S3	1983	0
HCCDB.6.S7	2022	0
HCCDB.6.S8	1998	0
HCCDB.6.S9	1983	0
HCCDB.6.S13	2019	0
HCCDB.6.S15	1980	0
HCCDB.6.S19	2010	0
HCCDB.6.S20	1989	0
HCCDB.6.S25	1938	0
HCCDB.6.S26	1926	0
HCCDB.6.S27	1542	0
HCCDB.6.S29	1935	0
HCCDB.6.S30	1812	0
HCCDB.6.S31	1533	0
HCCDB.6.S35	1929	0
HCCDB.6.S36	114	0
HCCDB.6.S37	1644	0
HCCDB.6.S51	1752	0
HCCDB.6.S52	1767	0
HCCDB.6.S53	1860	0
HCCDB.6.S57	1821	0
HCCDB.6.S58	1791	0
HCCDB.6.S59	60	0
HCCDB.6.S72	1539	0
HCCDB.6.S74	1584	0
HCCDB.6.S75	747	0
HCCDB.6.S78	1683	0
HCCDB.6.S80	1836	0
HCCDB.6.S82	1584	0
HCCDB.6.S92	1872	0
HCCDB.6.S93	1626	0
HCCDB.6.S94	618	0
HCCDB.6.S96	1710	0
HCCDB.6.S97	1614	0
HCCDB.6.S98	219	0
HCCDB.6.S113	1710	0
HCCDB.6.S115	312	0
HCCDB.6.S117	1731	0
HCCDB.6.S120	1581	0
HCCDB.6.S125	1710	0
HCCDB.6.S126	1599	0
HCCDB.6.S127	1878	0
HCCDB.6.S129	1815	0
HCCDB.6.S141	1707	0
HCCDB.6.S144	1689	0
HCCDB.6.S148	285	0
HCCDB.6.S151	1464	0
HCCDB.6.S152	1656	0
HCCDB.6.S158	1998	0
HCCDB.6.S164	1536	0
HCCDB.6.S165	1662	0
HCCDB.6.S166	1281	0
HCCDB.6.S167	1605	0
HCCDB.6.S169	1785	0
HCCDB.6.S173	1854	0
HCCDB.6.S187	1533	0
HCCDB.6.S189	1647	0
HCCDB.6.S191	1572	0
HCCDB.6.S192	432	0
HCCDB.6.S194	2013	0
HCCDB.6.S207	1656	0
HCCDB.6.S209	1614	0
HCCDB.6.S211	1614	0
HCCDB.6.S213	1599	0
HCCDB.6.S217	2013	0
HCCDB.6.S219	1521	0
HCCDB.6.S221	1719	0
HCCDB.6.S225	1581	0
HCCDB.6.S227	489	0
HCCDB.6.S231	1719	0
HCCDB.6.S233	144	0
HCCDB.6.S235	1566	0
HCCDB.6.S237	135	0
HCCDB.6.S239	1731	0
HCCDB.6.S241	1737	0
HCCDB.6.S245	1800	0
HCCDB.6.S248	1740	0
HCCDB.6.S252	1824	0
HCCDB.6.S256	1728	0
HCCDB.6.S258	558	0
HCCDB.6.S263	1626	0
HCCDB.6.S265	1452	0
HCCDB.6.S267	1737	0
HCCDB.6.S269	1812	0
HCCDB.6.S273	144	0
HCCDB.6.S275	1737	0
HCCDB.6.S278	984	0
HCCDB.6.S280	1725	0
HCCDB.6.S284	1626	0
HCCDB.6.S286	1674	0
HCCDB.6.S288	1725	0
HCCDB.6.S290	1587	0
HCCDB.6.S292	1776	0
HCCDB.6.S308	1953	0
HCCDB.6.S311	1680	0
HCCDB.6.S314	861	0
HCCDB.6.S315	1689	0
HCCDB.6.S316	1740	0
HCCDB.6.S331	1809	0
HCCDB.6.S332	1626	0
HCCDB.6.S333	1641	0
HCCDB.6.S335	1797	0
HCCDB.6.S336	1845	0
HCCDB.6.S337	1878	0
HCCDB.6.S338	1647	0
HCCDB.6.S341	1608	0
HCCDB.6.S354	570	0
HCCDB.6.S355	1659	0
HCCDB.6.S356	1098	0
HCCDB.6.S357	1713	0
HCCDB.6.S358	1962	0
HCCDB.6.S359	1641	0
HCCDB.6.S360	1884	0
HCCDB.6.S370	1803	0
HCCDB.6.S372	1596	0
HCCDB.6.S378	1782	0
HCCDB.6.S380	1965	0
HCCDB.6.S382	1962	0
HCCDB.6.S384	1962	0
HCCDB.6.S387	1161	0
HCCDB.6.S391	429	0
HCCDB.6.S393	1887	0
HCCDB.6.S401	1617	0
HCCDB.6.S403	1599	0
HCCDB.6.S409	1569	0
HCCDB.6.S414	1989	0
HCCDB.6.S419	1845	0
HCCDB.6.S426	1719	0
HCCDB.6.S427	1719	0
HCCDB.6.S430	1668	0
HCCDB.6.S1	846	1
HCCDB.6.S2	285	1
HCCDB.6.S14	1443	1
HCCDB.6.S21	864	1
HCCDB.6.S54	528	1
HCCDB.6.S55	135	1
HCCDB.6.S56	231	1
HCCDB.6.S60	381	1
HCCDB.6.S73	135	1
HCCDB.6.S76	1092	1
HCCDB.6.S77	1377	1
HCCDB.6.S79	981	1
HCCDB.6.S81	453	1
HCCDB.6.S91	609	1
HCCDB.6.S95	429	1
HCCDB.6.S99	576	1
HCCDB.6.S100	1815	1
HCCDB.6.S112	408	1
HCCDB.6.S114	414	1
HCCDB.6.S116	795	1
HCCDB.6.S118	540	1
HCCDB.6.S119	690	1
HCCDB.6.S121	1737	1
HCCDB.6.S122	234	1
HCCDB.6.S123	69	1
HCCDB.6.S124	156	1
HCCDB.6.S128	1644	1
HCCDB.6.S142	927	1
HCCDB.6.S143	102	1
HCCDB.6.S145	1137	1
HCCDB.6.S147	1077	1
HCCDB.6.S149	438	1
HCCDB.6.S150	210	1
HCCDB.6.S168	495	1
HCCDB.6.S170	666	1
HCCDB.6.S171	903	1
HCCDB.6.S172	105	1
HCCDB.6.S185	1383	1
HCCDB.6.S186	978	1
HCCDB.6.S188	990	1
HCCDB.6.S193	99	1
HCCDB.6.S195	249	1
HCCDB.6.S215	201	1
HCCDB.6.S223	1413	1
HCCDB.6.S229	228	1
HCCDB.6.S243	717	1
HCCDB.6.S247	423	1
HCCDB.6.S250	1599	1
HCCDB.6.S254	267	1
HCCDB.6.S261	456	1
HCCDB.6.S282	1266	1
HCCDB.6.S307	534	1
HCCDB.6.S309	75	1
HCCDB.6.S310	1437	1
HCCDB.6.S312	1581	1
HCCDB.6.S313	639	1
HCCDB.6.S317	807	1
HCCDB.6.S334	1503	1
HCCDB.6.S339	825	1
HCCDB.6.S352	1590	1
HCCDB.6.S369	1116	1
HCCDB.6.S371	360	1
HCCDB.6.S373	378	1
HCCDB.6.S374	1095	1
HCCDB.6.S375	378	1
HCCDB.6.S376	405	1
HCCDB.6.S379	240	1
HCCDB.6.S389	429	1
HCCDB.6.S395	486	1
HCCDB.6.S398	273	1
HCCDB.6.S405	174	1
HCCDB.6.S407	813	1
HCCDB.6.S411	462	1
HCCDB.6.S420	957	1
HCCDB.6.S424	1548	1
HCCDB.6.S425	300	1
HCCDB.6.S428	120	1
HCCDB.6.S432	360	1
HCCDB.6.S445	225	1

## Sheet: SupplementaryTable2_pyrop_COAD_
Gene	TCGA-A6-5664-01A	TCGA-AD-6548-01A	TCGA-CA-6719-01A	TCGA-A6-5656-01A	TCGA-AA-3511-01A	TCGA-CK-6746-01A	TCGA-CA-5254-01A	TCGA-F4-6807-01A	TCGA-F4-6808-01A	TCGA-CA-6715-01A	TCGA-CM-6679-01A	TCGA-CA-6716-01A	TCGA-CM-4751-01A	TCGA-AZ-6605-01A	TCGA-CA-6717-01A	TCGA-G4-6628-01A	TCGA-AZ-6608-01A	TCGA-CM-6676-01A	TCGA-F4-6806-01A	TCGA-CK-6747-01A	TCGA-CA-5255-01A	TCGA-CK-6748-01A	TCGA-CM-6678-01A	TCGA-A6-6654-01A	TCGA-AZ-4616-01A	TCGA-CK-6751-01A	TCGA-F4-6809-01A	TCGA-AZ-6603-01A	TCGA-A6-6782-01A	TCGA-F4-6703-01A	TCGA-CA-6718-01A	TCGA-CM-6674-01A	TCGA-F4-6704-01A	TCGA-AA-3496-01A	TCGA-AZ-6607-01A	TCGA-CM-6675-01A	TCGA-F4-6805-01A	TCGA-CM-6677-01A	TCGA-A6-6651-01A	TCGA-AZ-4323-01A	TCGA-A6-6780-01A	TCGA-CM-6680-01A	TCGA-G4-6309-01A	TCGA-CM-5863-01A	TCGA-AA-3489-01A	TCGA-AZ-6606-01A	TCGA-A6-2677-01A	TCGA-A6-5659-01A	TCGA-A6-5659-01B
AIM2	0	0	0	0	0	0	1	0	0	0	0	0	0	0	0	0	0	0	0	0	0	0	0	0	0	0	0	0	0	0	0	0	0	0	0	0	0	0	0	0	0	0	0	0	0	0	0	0	0
CASP1	0	0	0	0	0	0	0	0	0	0	0	0	0	0	0	0	0	0	0	0	0	0	0	0	0	0	0	0	0	0	0	0	0	0	0	1	0	0	0	0	0	0	0	0	0	0	0	0	0
CASP3	0	0	0	0	-1	0	-1	0	-1	0	0	0	0	0	0	0	0	0	0	0	0	0	0	0	0	0	0	0	0	0	-1	0	0	0	0	0	0	0	0	0	0	0	0	0	0	0	0	0	0
CASP4	0	0	0	0	0	0	0	0	0	0	0	0	0	0	0	0	0	0	0	0	0	0	0	0	0	0	0	0	0	0	0	0	0	0	0	1	0	0	0	0	0	0	0	0	0	0	0	0	0
CASP5	0	0	0	0	0	0	0	0	0	0	0	0	0	0	0	0	0	0	0	0	0	0	0	0	0	0	0	0	0	0	0	0	0	0	0	1	0	0	0	0	0	0	0	0	0	0	0	0	0
CASP6	0	0	0	0	-1	0	0	0	0	0	0	0	0	0	0	0	0	0	0	0	0	0	0	0	0	0	0	0	0	0	0	0	0	0	0	0	0	0	0	0	0	0	0	0	0	0	0	0	0
CASP8	0	0	0	0	0	0	0	0	0	0	0	0	0	0	0	0	0	0	0	0	0	0	0	0	0	0	0	0	0	0	-1	0	0	0	0	0	0	0	0	0	0	0	0	0	0	0	0	0	0
CASP9	0	0	-1	0	0	0	0	0	0	0	0	0	0	0	0	0	0	0	-1	0	0	0	0	0	0	0	0	0	0	0	0	0	0	0	0	0	0	0	0	0	0	-1	0	0	0	0	-1	0	0
ELANE	0	0	0	0	0	0	0	0	0	0	0	0	0	0	0	0	0	0	0	0	0	0	0	0	0	0	0	0	0	0	0	0	0	0	0	0	0	0	0	0	0	0	0	0	0	0	0	0	0
GPX4	0	0	0	0	0	0	0	0	0	0	0	0	0	0	0	0	0	0	0	0	0	0	0	0	0	0	0	0	0	0	0	0	0	0	0	0	0	0	0	0	0	0	0	0	0	0	0	0	0
GSDMA	0	0	1	0	0	0	1	0	0	0	0	0	1	0	0	0	0	0	0	0	0	0	0	0	0	0	0	0	0	0	0	0	0	0	0	0	0	0	0	0	0	0	0	0	0	0	0	0	0
GSDMB	0	0	1	0	0	0	1	0	0	0	0	0	1	0	0	0	0	0	0	0	0	0	0	0	0	0	0	0	0	0	0	0	0	0	0	0	0	0	0	0	0	0	0	0	0	0	0	0	0
GSDMC	0	1	0	0	0	0	0	0	0	0	0	0	0	0	0	0	0	0	0	0	0	0	0	0	0	0	0	0	0	0	0	0	0	0	0	0	0	0	0	0	0	0	0	0	0	1	-1	0	1
GSDMD	0	1	0	0	0	0	0	0	0	0	0	0	0	0	0	0	0	0	0	0	0	0	0	0	0	0	0	0	0	0	0	0	0	-1	0	0	0	0	0	0	0	0	0	0	0	-1	-1	0	1
IL18	0	0	0	0	0	0	0	0	0	0	0	0	0	0	0	0	0	0	0	0	0	0	0	0	0	0	0	0	0	0	0	0	0	0	0	1	0	0	0	0	0	0	0	0	0	0	0	0	0
IL1B	0	0	0	0	0	0	0	0	0	0	0	0	0	0	0	0	0	0	0	0	0	0	0	0	0	0	0	0	0	0	0	0	0	0	0	0	0	0	0	0	0	0	0	0	0	0	0	0	0
IL6	0	0	0	0	0	0	0	0	0	0	0	0	0	0	0	0	0	0	0	0	0	0	0	0	0	0	0	0	0	0	0	0	0	0	0	0	0	0	0	0	0	0	0	0	0	1	0	0	0
NLRC4	0	0	0	0	0	0	0	0	0	0	0	0	0	0	0	0	0	0	0	0	0	0	0	0	0	0	0	0	0	0	0	0	0	0	0	0	0	0	0	0	0	0	0	0	0	0	0	0	0
NLRP1	0	0	0	0	0	0	0	0	0	0	0	0	0	0	0	0	0	0	0	0	0	0	0	0	0	0	0	0	0	0	0	0	0	0	0	0	0	0	0	0	0	0	0	0	0	0	0	0	0
NLRP2	0	0	0	0	0	0	0	0	0	0	0	0	0	0	0	0	0	0	0	0	0	0	0	0	0	0	0	0	0	0	0	0	0	0	0	0	0	0	0	0	0	0	0	0	0	0	0	1	0
NLRP3	0	0	0	-1	0	0	0	0	0	1	0	0	0	0	0	0	0	0	0	0	0	0	0	0	0	0	0	0	0	0	0	0	0	0	1	0	0	0	0	0	0	0	0	0	0	0	0	0	0
NLRP6	0	0	0	0	0	0	0	0	0	0	0	0	0	0	0	0	0	0	0	0	0	0	0	0	0	0	0	0	0	0	0	0	0	0	0	-1	0	0	0	0	0	0	0	0	0	0	0	0	0
NLRP7	0	0	0	0	0	0	0	0	0	0	0	0	0	0	0	0	0	0	0	0	0	0	0	0	0	0	0	0	0	0	0	0	0	0	0	0	0	0	0	0	0	0	0	0	0	0	0	1	0
NOD1	0	0	0	0	0	0	0	0	0	0	0	0	0	0	0	0	0	0	0	0	0	0	0	0	0	0	0	0	0	0	0	0	0	0	0	0	0	0	0	0	0	0	0	0	0	1	0	0	0
NOD2	0	0	0	0	0	0	-1	0	0	0	0	0	0	0	0	0	0	0	0	0	0	0	0	0	0	0	0	0	0	0	0	0	0	0	0	0	0	0	0	0	0	0	0	0	0	0	0	0	0
PLCG1	0	0	0	0	0	0	0	0	0	0	1	0	0	0	0	0	0	0	0	0	0	0	0	0	0	0	0	0	0	0	0	0	0	0	0	0	0	0	0	0	0	0	0	0	0	0	0	0	0
PRKACA	0	0	0	0	0	0	0	0	0	0	0	0	0	0	0	0	0	0	0	0	0	0	0	0	0	0	0	0	0	0	0	0	0	0	0	0	0	0	0	0	0	0	0	0	0	0	0	0	0
PYCARD	0	0	0	0	0	0	0	0	0	0	0	0	0	0	0	0	0	0	0	0	0	0	0	0	0	0	0	0	0	0	0	0	0	0	0	0	0	0	0	0	0	0	0	0	0	0	0	0	0
SCAF11	0	0	0	0	0	0	0	0	0	0	0	0	0	0	0	0	0	0	0	0	0	0	0	0	0	0	0	0	0	0	0	0	0	0	0	0	0	1	0	0	0	0	0	0	0	0	0	0	0
TIRAP	0	0	0	0	0	0	0	0	0	0	0	0	0	0	0	0	0	0	0	0	0	0	0	0	0	0	0	0	0	0	0	0	0	0	0	0	0	0	0	0	0	0	0	0	0	0	0	0	0
TNF	0	0	0	0	0	0	0	0	0	0	0	0	0	0	0	0	1	0	0	0	0	0	0	0	0	0	0	0	0	0	0	0	0	0	0	0	0	0	0	0	0	0	0	0	0	0	0	0	0
APIP	0	0	0	-1	0	0	0	0	0	0	0	0	0	0	0	0	0	0	0	0	0	0	0	0	0	0	0	0	0	0	0	0	0	0	0	0	0	0	0	0	0	0	0	0	0	0	0	0	0
DHX9	0	0	0	0	0	0	1	0	0	0	0	0	0	0	0	0	0	0	0	0	0	0	0	0	0	0	0	0	0	0	0	0	0	0	0	0	0	0	0	0	0	0	0	0	0	0	0	0	0
DFNA5	0	0	0	0	0	0	0	0	0	0	0	0	0	0	0	0	0	0	0	0	0	0	0	0	0	0	0	0	0	0	0	0	0	0	0	0	0	0	0	0	0	0	0	0	0	1	0	0	0
GZMA	0	0	0	0	0	0	0	0	-1	0	0	0	0	0	0	0	1	0	0	0	0	0	0	0	0	0	0	0	0	0	0	0	0	0	0	0	0	0	0	0	0	0	0	0	0	0	0	0	0
GZMB	0	0	0	0	0	0	0	0	0	0	0	0	0	0	0	0	0	0	0	0	0	0	0	0	0	0	0	0	0	0	0	0	0	0	0	0	0	0	0	0	1	0	0	0	0	0	0	0	0
NAIP	0	0	0	0	0	0	0	0	0	0	0	0	0	0	0	0	0	0	0	0	0	0	0	0	0	0	0	-1	0	0	0	0	0	-1	0	-1	0	0	0	0	0	0	0	0	0	0	0	0	0
NLRP9	0	0	0	0	0	0	0	0	0	0	0	0	0	0	0	0	0	0	0	0	0	0	0	0	0	0	0	0	0	0	0	0	0	0	0	0	0	0	0	0	0	0	0	0	0	0	0	1	0
ZBP1	0	0	0	0	-1	0	0	0	0	0	0	0	0	0	0	0	0	0	0	0	0	0	0	0	0	0	0	0	-1	0	0	0	0	0	0	0	0	0	0	0	0	0	0	0	0	1	0	0	0
BAK1	0	0	0	0	0	0	0	0	0	0	0	0	0	0	0	0	1	0	0	0	0	0	0	0	0	0	0	0	0	0	0	0	0	0	0	0	0	0	0	0	0	0	0	0	0	0	0	0	0
BAX	0	0	0	0	0	0	0	0	0	0	0	0	0	0	0	0	0	0	0	0	0	0	0	0	0	0	0	0	0	0	0	0	0	0	0	0	0	0	0	0	0	0	0	0	0	0	0	1	0
CHMP2A	0	0	0	0	0	0	0	0	0	0	0	0	0	0	0	0	0	0	0	0	0	0	0	0	0	0	0	0	0	0	0	0	0	0	0	0	0	0	0	0	0	0	0	0	0	0	0	1	0
CHMP2B	0	0	0	0	0	0	0	0	0	0	0	0	0	0	0	0	0	0	0	0	0	0	0	0	0	0	0	0	0	0	0	0	0	0	0	-1	0	0	0	0	0	0	0	0	0	0	0	0	0
CHMP3	0	0	0	0	0	0	0	0	0	0	0	0	0	0	0	0	0	0	0	0	0	0	0	0	0	0	0	0	0	0	0	0	0	0	0	0	0	0	0	0	0	0	0	0	0	0	0	0	0
CHMP4A	0	0	0	0	0	0	0	0	0	0	0	0	0	0	0	0	0	0	0	0	0	0	0	0	0	0	0	0	0	0	0	0	0	0	0	0	0	0	0	0	1	0	0	0	0	0	0	0	0
CHMP4B	0	0	0	0	0	0	0	0	0	0	1	0	0	0	0	0	0	0	0	0	0	0	0	0	0	0	1	0	0	0	0	0	0	0	0	0	0	0	0	0	0	0	0	0	0	0	0	0	0
CHMP4C	0	1	0	0	0	0	0	0	0	0	0	0	0	0	0	0	0	0	0	0	0	0	0	0	0	0	0	0	0	0	0	0	0	0	0	0	0	0	0	0	0	0	0	0	0	0	0	0	0
CHMP6	0	0	0	0	0	0	0	0	0	0	0	0	0	0	0	0	0	0	0	0	0	0	0	0	1	0	0	0	0	0	0	0	0	0	0	1	0	0	0	0	0	0	0	0	0	0	1	0	0
CHMP7	0	0	0	0	0	0	0	0	0	-1	0	0	0	0	0	0	0	0	0	0	0	0	0	0	0	0	-1	0	0	0	0	0	0	0	0	0	0	0	0	0	0	0	0	0	0	0	-1	0	1
CYCS	0	0	0	0	0	0	0	0	0	0	0	0	0	0	0	0	0	0	0	0	0	0	0	0	0	0	0	0	0	0	0	0	0	0	0	0	0	0	0	0	0	0	0	0	0	1	0	0	0
HMGB1	0	0	0	0	0	0	0	0	0	-1	0	0	0	0	0	0	0	0	0	0	0	0	0	0	0	0	1	0	0	0	0	0	0	0	0	-1	0	0	0	0	0	0	0	0	0	0	0	0	0
IL1A	0	0	0	0	0	0	0	0	0	0	0	0	0	0	0	0	0	0	0	0	0	0	0	0	0	0	0	0	0	0	0	0	0	0	0	0	0	0	0	0	0	0	0	0	0	0	0	0	0
IRF1	0	0	0	0	0	0	0	0	-1	0	0	0	0	0	0	0	0	0	0	0	0	0	0	-1	0	0	0	0	0	0	0	0	0	0	0	0	0	0	0	0	0	0	0	0	0	0	0	0	0
IRF2	0	0	0	0	-1	0	-1	0	-1	0	0	0	0	0	0	0	0	0	0	0	0	0	0	0	0	0	0	0	0	0	-1	0	0	0	0	0	0	0	0	0	0	0	0	0	0	0	0	0	0
TP53	0	0	0	0	0	0	0	0	0	0	0	0	0	0	0	0	0	0	0	0	0	0	0	0	0	0	0	0	0	0	0	0	0	0	0	0	0	0	0	0	0	0	0	0	0	-1	0	0	0
TP63	0	0	0	0	1	0	0	0	0	0	0	0	0	0	0	0	0	0	0	0	0	0	0	0	0	0	0	0	-1	0	0	0	0	0	0	0	0	0	0	0	0	0	0	0	0	0	0	0	0
[truncated: 457 more columns]

## Sheet: SupplementaryTable2_pyrop_ESCA_
Gene	TCGA-R6-A8W5-01B	TCGA-2H-A9GK-01A	TCGA-Z6-A8JE-01A	TCGA-Z6-A9VB-01A	TCGA-R6-A8W8-01B	TCGA-L5-A8NN-01A	TCGA-L5-A8NF-01A	TCGA-2H-A9GQ-01A	TCGA-2H-A9GI-01A	TCGA-JY-A938-01A	TCGA-L5-A8NE-01A	TCGA-L5-A8NH-01A	TCGA-L5-A8NM-01A	TCGA-L5-A8NS-01A	TCGA-2H-A9GH-01A	TCGA-R6-A8WG-01A	TCGA-2H-A9GO-01A	TCGA-2H-A9GR-01A	TCGA-2H-A9GJ-01A	TCGA-R6-A8WC-01A	TCGA-L5-A8NR-01A	TCGA-L5-A8NG-01A	TCGA-JY-A939-01A	TCGA-2H-A9GL-01A	TCGA-L5-A8NT-01A	TCGA-L5-A8NI-01A	TCGA-VR-A8Q7-01A	TCGA-2H-A9GM-01A	TCGA-2H-A9GF-01A	TCGA-VR-AA4D-01A	TCGA-L5-A8NV-01A	TCGA-L5-A8NK-01A	TCGA-JY-A93E-01A	TCGA-VR-AA4G-01A	TCGA-2H-A9GN-01A	TCGA-JY-A93F-01A	TCGA-L5-A8NL-01A	TCGA-L5-A8NW-01A	TCGA-L5-A4OS-01A	TCGA-LN-A4MR-01A	TCGA-L5-A4OX-01A	TCGA-IG-A5S3-01A	TCGA-LN-A4A9-01A	TCGA-L5-A4OT-01A	TCGA-LN-A5U5-01A	TCGA-IG-A5B8-01A	TCGA-LN-A4MQ-01A	TCGA-L5-A4OU-01A	TCGA-LN-A5U6-01A
AIM2	0	0	0	0	0	0	0	0	0	0	0	0	0	0	1	0	1	0	1	0	0	0	0	0	0	0	0	0	0	0	0	0	0	0	0	0	0	0	0	0	0	0	0	0	0	1	0	0	0
CASP1	0	0	0	0	0	0	0	0	1	0	0	1	0	1	0	0	0	0	0	0	0	0	0	0	0	0	0	0	0	0	0	0	1	0	0	0	0	0	0	0	0	0	0	0	0	0	-1	0	0
CASP3	0	0	0	0	0	0	-1	0	-1	0	-1	0	0	0	1	0	0	-1	0	0	0	0	0	0	0	0	0	0	0	0	0	0	0	1	0	0	0	0	1	1	0	0	0	0	0	0	0	0	0
CASP4	0	0	0	0	0	0	0	0	1	0	0	1	0	1	0	0	0	0	0	0	0	0	0	0	0	0	0	0	0	0	0	0	1	0	0	0	0	0	0	0	0	0	0	0	0	0	-1	0	0
CASP5	0	0	0	0	0	0	0	0	1	0	0	1	0	1	0	0	0	0	0	0	0	0	0	0	0	0	0	0	0	0	0	0	1	0	0	0	0	0	0	0	0	0	0	0	0	0	-1	0	0
CASP6	0	0	0	0	1	0	-1	0	-1	0	0	0	0	0	0	0	0	-1	0	0	0	0	0	0	0	-1	0	0	0	0	-1	0	0	1	0	0	0	0	0	0	0	0	0	0	0	0	0	0	0
CASP8	0	0	0	1	-1	1	0	0	0	0	-1	0	0	0	0	0	0	0	0	-1	0	0	0	0	1	0	0	0	0	0	0	0	0	0	0	0	0	0	0	0	0	0	0	0	0	0	1	0	0
CASP9	1	0	0	0	0	0	0	0	0	0	1	0	0	0	0	0	0	0	0	0	0	0	0	0	0	1	-1	0	0	0	0	0	0	0	0	0	-1	0	-1	0	0	0	0	0	0	1	0	0	0
ELANE	0	0	-1	0	-1	0	0	0	0	0	0	0	0	-1	1	0	0	0	0	-1	0	0	0	0	0	1	0	0	0	0	0	0	-1	0	-1	0	0	0	0	0	0	0	0	0	-1	-1	0	0	-1
GPX4	0	0	-1	0	-1	0	0	0	0	0	0	0	0	-1	0	0	0	0	0	-1	0	0	0	0	0	0	0	0	0	0	0	0	-1	0	-1	0	0	0	0	0	0	0	0	0	-1	-1	0	0	-1
GSDMA	1	0	0	0	0	0	0	0	0	1	0	1	0	0	0	0	0	0	1	1	1	0	0	0	0	0	0	1	1	1	0	0	0	0	1	0	1	0	1	0	1	0	0	0	0	0	0	0	0
GSDMB	1	0	0	0	0	0	0	0	0	1	0	1	0	0	0	0	0	0	1	1	1	0	0	0	0	0	0	1	1	1	0	0	0	0	1	0	1	0	1	0	1	0	0	0	0	0	0	0	0
GSDMC	0	0	0	0	1	0	0	1	0	1	0	0	0	0	0	0	0	0	0	0	0	0	1	1	1	0	0	1	1	0	0	0	0	0	0	0	0	0	0	1	0	0	0	0	0	1	0	0	1
GSDMD	0	0	-1	0	1	0	0	0	0	1	0	1	0	0	0	0	0	0	0	0	0	0	0	1	-1	0	0	-1	1	0	0	0	0	0	1	0	0	0	0	1	-1	0	0	0	0	1	1	0	1
IL18	0	0	0	0	0	0	-1	0	1	0	0	0	0	1	0	0	0	0	0	0	0	0	0	0	0	0	0	0	0	0	0	0	1	0	0	0	0	0	0	0	0	0	0	0	0	0	-1	0	0
IL1B	0	0	1	1	0	0	0	0	0	0	0	0	0	0	0	0	1	0	1	0	1	0	0	0	0	-1	0	0	0	0	0	0	0	0	0	0	0	0	0	0	1	0	0	0	0	0	0	0	0
IL6	1	0	1	0	0	0	-1	0	0	0	0	0	0	0	0	0	1	0	0	1	0	0	0	0	0	1	0	0	0	0	0	0	0	0	0	0	0	0	0	0	0	0	0	0	0	0	0	-1	0
NLRC4	0	0	1	1	-1	0	0	0	0	0	-1	0	0	-1	-1	0	0	0	0	0	0	0	0	-1	0	0	0	0	0	0	-1	0	0	0	0	0	0	0	0	0	0	0	0	0	0	0	0	0	0
NLRP1	0	0	0	0	0	0	0	0	0	0	0	0	0	0	0	0	0	0	-1	0	0	0	0	0	0	0	0	0	0	-1	0	0	0	0	0	0	0	0	0	0	0	0	0	0	1	0	0	0	0
NLRP2	1	0	0	0	1	0	0	0	0	0	0	0	0	0	1	0	1	0	0	0	0	0	0	0	0	0	0	1	0	1	0	0	0	0	1	0	0	0	0	0	0	0	0	0	0	0	0	0	0
NLRP3	1	0	0	0	0	0	0	0	0	0	0	0	0	0	1	0	0	0	0	1	0	0	0	0	0	0	1	1	1	0	0	0	0	0	0	0	0	0	0	0	0	0	0	0	0	1	0	0	0
NLRP6	-1	0	0	0	1	0	1	0	1	0	-1	0	0	-1	0	0	0	0	0	0	0	0	0	0	0	0	0	0	0	1	0	0	-1	0	0	0	0	-1	-1	0	0	1	0	1	0	0	-1	0	0
NLRP7	1	0	0	0	1	0	0	0	0	0	0	0	0	0	1	0	1	0	0	0	0	0	0	0	0	0	0	1	0	1	0	0	0	0	1	0	0	0	0	0	0	0	0	0	0	0	0	0	0
NOD1	0	0	0	0	0	0	0	0	0	0	0	0	0	0	0	0	1	0	0	1	0	0	0	0	0	1	0	0	0	0	0	0	0	0	1	0	0	0	0	0	0	0	0	0	0	0	0	0	0
NOD2	0	0	0	1	0	0	0	0	0	0	0	0	0	0	0	0	0	0	0	0	0	0	0	0	0	0	0	0	0	0	0	0	0	0	0	0	0	0	0	-1	0	0	0	0	0	0	0	0	0
PLCG1	0	0	0	0	0	0	0	0	0	0	0	0	0	0	0	0	0	0	0	0	0	0	0	0	0	0	0	0	0	0	0	0	0	0	0	0	0	0	0	0	0	0	0	0	0	0	-1	0	0
PRKACA	0	0	0	0	0	0	0	0	0	0	0	0	0	0	0	0	0	0	0	0	0	0	0	0	0	0	0	0	0	0	0	0	0	0	-1	0	1	0	0	0	0	0	0	0	1	0	0	0	0
PYCARD	0	0	0	0	0	0	0	0	0	1	0	0	0	0	0	0	0	0	0	0	0	0	0	0	0	0	0	0	0	0	0	0	0	0	0	0	0	0	0	0	0	0	0	0	0	0	0	0	0
SCAF11	0	0	1	-1	0	-1	0	0	0	0	0	0	0	0	0	0	0	0	0	0	0	0	0	0	0	0	0	0	1	0	0	0	0	0	0	0	0	1	0	-1	0	0	-1	0	0	0	-1	0	0
TIRAP	0	0	0	0	0	0	0	0	-1	0	0	0	0	1	0	0	0	0	0	0	0	0	0	0	0	0	0	0	0	1	0	0	0	0	0	0	0	0	0	0	0	0	0	0	0	0	-1	0	0
TNF	0	-1	0	-1	1	0	0	1	0	0	0	0	0	0	0	0	0	0	1	0	-1	0	0	0	1	0	0	-1	0	0	0	0	0	1	-1	0	0	0	1	0	0	0	0	0	0	0	0	0	1
APIP	0	0	0	0	0	0	0	0	0	0	0	0	0	0	0	0	0	0	0	0	0	0	0	0	0	0	0	0	0	0	0	0	0	0	1	0	0	0	0	0	0	0	0	1	1	0	0	0	0
DHX9	0	0	0	0	-1	0	-1	0	0	0	0	0	0	0	-1	0	0	0	1	0	0	0	0	0	0	0	0	0	0	0	0	0	0	0	0	0	0	1	0	0	0	0	0	0	0	0	0	0	0
DFNA5	0	0	1	0	0	0	-1	0	0	0	0	0	0	0	0	0	1	0	0	1	0	0	0	0	0	1	0	0	0	0	0	0	0	0	0	0	0	0	0	0	0	0	0	0	0	0	0	-1	0
GZMA	0	0	0	0	0	0	0	-1	-1	0	-1	0	0	0	0	0	0	0	0	0	0	0	0	1	1	0	1	0	-1	0	0	0	0	0	0	0	0	-1	0	0	0	0	0	0	-1	0	0	0	0
GZMB	0	0	1	0	0	0	0	0	0	0	0	0	0	0	0	0	0	0	0	0	0	0	0	0	0	0	0	0	1	0	0	0	0	0	0	0	0	0	1	0	0	0	-1	0	0	0	0	0	-1
NAIP	0	0	0	0	0	1	0	-1	-1	0	0	0	0	0	0	0	0	0	0	0	0	0	0	-1	0	0	0	0	-1	0	0	0	0	0	0	0	0	-1	0	0	0	0	0	0	-1	0	0	0	0
NLRP9	0	0	0	0	1	0	0	0	0	0	0	0	0	0	1	0	1	0	0	0	0	0	0	0	0	0	0	1	0	1	0	0	0	0	1	0	0	0	0	0	0	0	0	0	0	0	0	0	0
ZBP1	0	0	0	0	0	0	0	0	0	0	1	0	0	1	1	0	0	0	0	0	0	0	0	0	0	0	0	0	0	0	0	0	0	0	0	0	0	0	0	0	0	0	0	0	0	0	0	0	0
BAK1	1	-1	0	-1	0	0	0	1	0	0	0	0	0	0	0	0	0	0	1	0	-1	0	0	0	1	0	0	-1	0	0	0	0	0	1	-1	0	0	0	0	0	0	0	0	0	0	0	0	0	1
BAX	0	0	0	0	1	0	0	0	0	0	0	0	0	0	0	0	0	0	0	0	0	0	0	0	0	0	0	0	0	1	0	0	0	0	0	0	0	0	1	0	0	0	0	0	0	0	0	0	0
CHMP2A	0	0	0	0	1	0	0	0	0	0	0	0	0	0	1	0	1	0	0	0	0	0	0	0	0	0	1	1	0	1	-1	0	0	0	1	0	0	0	0	0	0	0	0	0	-1	0	0	0	0
CHMP2B	0	0	-1	0	0	0	0	0	0	0	0	0	0	0	0	-1	0	0	0	0	-1	0	0	0	0	0	0	0	0	0	0	0	0	0	1	0	0	0	0	0	0	0	0	0	0	0	0	0	0
CHMP3	0	0	0	0	0	0	0	-1	0	0	0	0	0	0	0	0	0	0	0	0	0	0	0	0	0	0	0	0	1	0	0	0	0	0	0	0	0	0	1	0	0	0	0	0	0	0	0	0	0
CHMP4A	0	0	1	0	0	0	-1	0	0	0	0	0	0	0	0	0	0	0	0	0	0	0	0	0	0	0	0	0	1	0	0	0	0	0	0	0	0	0	1	0	0	0	-1	0	0	0	0	0	-1
CHMP4B	0	0	0	0	0	0	0	0	0	0	0	0	0	0	0	0	0	0	0	0	0	0	0	0	0	0	0	0	0	0	0	0	0	0	0	0	0	0	0	0	0	0	1	0	0	0	0	0	0
CHMP4C	0	0	0	0	0	0	0	0	0	0	-1	0	0	0	0	0	0	0	0	0	0	0	0	0	0	0	0	1	0	0	0	0	0	0	0	0	0	0	0	0	1	0	0	0	0	0	0	0	0
CHMP6	0	1	0	0	0	0	0	1	0	0	-1	0	0	0	0	0	0	0	1	0	-1	-1	0	0	0	0	0	0	0	0	0	0	0	0	1	0	0	0	0	0	0	0	1	0	0	0	0	1	0
CHMP7	0	0	0	0	0	0	0	0	0	0	0	0	0	0	-1	0	0	0	0	0	0	0	0	0	0	0	0	0	0	0	0	0	0	0	0	0	0	0	0	0	0	0	-1	0	-1	0	1	0	0
CYCS	0	0	1	0	0	0	0	0	0	0	0	0	0	0	0	0	1	0	0	1	0	0	0	0	0	1	0	0	0	0	0	0	0	0	0	0	0	0	0	0	0	0	0	0	0	0	0	-1	0
HMGB1	0	0	0	0	0	0	0	0	1	0	0	0	0	0	1	0	0	1	0	0	0	0	0	0	0	-1	0	0	1	0	0	0	0	0	0	0	0	1	0	0	0	0	-1	0	0	0	0	0	0
IL1A	0	0	1	1	0	0	0	0	0	0	0	0	0	0	0	0	1	0	1	0	1	0	0	0	0	-1	0	0	0	0	0	0	0	0	0	0	0	0	0	0	1	0	0	0	0	0	0	0	0
IRF1	0	1	1	0	0	0	0	0	-1	0	0	0	0	0	0	0	-1	0	0	0	0	0	0	-1	0	-1	0	0	0	0	0	0	0	0	0	0	0	0	0	0	0	0	0	0	0	0	0	0	1
IRF2	1	0	0	0	0	0	-1	0	-1	0	-1	0	0	0	1	0	0	-1	1	0	0	0	0	0	0	0	0	0	0	0	0	0	0	1	0	0	0	0	1	1	0	0	0	0	0	0	0	0	0
TP53	0	0	0	0	0	0	0	0	0	0	-1	0	0	0	0	0	0	0	0	0	0	0	0	0	0	0	0	0	0	-1	0	0	0	0	0	0	0	0	0	0	0	0	0	0	1	0	0	0	0
TP63	0	1	0	1	0	1	0	0	0	0	1	0	0	0	0	0	1	1	1	0	0	0	0	0	0	-1	1	0	0	0	0	0	0	1	0	0	0	0	0	1	0	0	0	0	1	1	0	0	1
[truncated: 136 more columns]

## Sheet: SupplementaryTable2_pyrop_LIHC_
Gene	TCGA-EP-A2KA-01A	TCGA-EP-A2KB-01A	TCGA-ES-A2HS-01A	TCGA-ES-A2HT-01A	TCGA-NI-A4U2-01A	TCGA-K7-A5RG-01A	TCGA-FV-A3R2-01A	TCGA-DD-A3A8-01A	TCGA-FV-A3I0-01A	TCGA-FV-A3I1-01A	TCGA-G3-A3CH-01A	TCGA-DD-A3A5-01A	TCGA-FV-A3R3-01A	TCGA-DD-A3A7-01A	TCGA-CC-A3MC-01A	TCGA-DD-A3A3-01A	TCGA-FV-A2QQ-01A	TCGA-DD-A3A6-01A	TCGA-BD-A3EP-01A	TCGA-EP-A3RK-01A	TCGA-DD-A3A4-01A	TCGA-DD-AACS-01A	TCGA-DD-AACK-01A	TCGA-DD-AADA-01A	TCGA-DD-AADI-01A	TCGA-DD-AADQ-01A	TCGA-DD-AAE2-01A	TCGA-5R-AAAM-01A	TCGA-DD-AACE-01A	TCGA-DD-AACL-01A	TCGA-DD-AACT-01A	TCGA-DD-AAD0-01A	TCGA-DD-AAEK-01A	TCGA-DD-AAE9-01A	TCGA-DD-AAVW-01A	TCGA-DD-AAW1-01A	TCGA-WQ-AB4B-01A	TCGA-DD-AAW2-01A	TCGA-DD-AAW3-01A	TCGA-DD-AADJ-01A	TCGA-DD-AAD1-01A	TCGA-DD-AAE4-01A	TCGA-DD-AACB-01A	TCGA-DD-AADB-01A	TCGA-DD-AADS-01A	TCGA-DD-AADK-01A	TCGA-DD-AADC-01A	TCGA-DD-AAE3-01A	TCGA-DD-AAD2-01A
AIM2	1	0	0	0	0	0	0	0	0	0	0	0	0	0	1	0	0	0	0	1	0	0	0	0	0	0	0	0	0	0	-1	1	0	0	0	0	0	0	0	0	0	1	0	0	0	0	0	0	0
CASP1	0	0	0	0	0	0	0	0	0	0	0	0	0	0	0	0	0	0	0	0	0	0	0	0	0	0	0	0	0	0	0	0	0	0	0	0	-1	0	0	0	0	0	0	0	0	0	0	0	0
CASP3	0	0	0	0	-1	0	0	0	0	0	0	1	0	0	0	0	0	0	0	0	0	0	0	0	0	0	0	0	0	0	0	0	0	0	0	0	0	0	0	0	0	0	0	0	0	-1	0	0	-1
CASP4	0	0	0	0	0	0	0	0	0	0	0	0	0	0	0	0	0	0	0	0	0	0	0	0	0	0	0	0	0	0	0	0	0	0	0	0	-1	0	0	0	0	0	0	0	0	0	0	0	0
CASP5	0	0	0	0	0	0	0	0	0	0	0	0	0	0	0	0	0	0	0	0	0	0	0	0	0	0	0	0	0	0	0	0	0	0	0	0	-1	0	0	0	0	0	0	0	0	0	0	0	0
CASP6	0	0	0	0	0	0	0	0	0	0	0	-1	0	0	0	0	0	0	0	0	0	0	0	0	0	0	0	0	0	0	0	0	0	0	0	0	0	0	0	0	0	0	0	0	0	-1	0	0	0
CASP8	0	0	0	0	0	0	0	0	0	0	0	0	0	1	0	0	0	0	0	0	0	0	0	0	0	0	-1	0	0	0	0	0	0	0	0	0	0	0	0	0	0	0	0	0	0	0	1	0	0
CASP9	1	0	-1	0	0	0	0	0	0	0	0	0	0	0	0	0	-1	0	0	-1	0	0	0	-1	-1	0	0	0	0	0	0	-1	0	0	0	0	0	0	0	0	0	0	0	-1	0	-1	-1	0	0
ELANE	0	0	0	0	0	0	0	0	0	0	-1	1	0	0	-1	0	0	0	0	0	0	0	0	0	0	0	0	0	0	-1	0	0	0	0	0	0	0	0	0	0	0	0	0	-1	0	0	0	0	0
GPX4	0	0	0	0	0	0	0	0	0	0	-1	0	0	0	-1	0	0	0	0	0	0	0	0	0	0	0	0	0	0	-1	0	0	0	0	0	0	0	0	0	0	0	0	0	-1	0	0	0	0	0
GSDMA	0	0	0	0	0	0	0	0	0	0	0	-1	0	0	0	0	0	0	0	0	0	0	0	0	0	0	0	0	0	0	0	1	0	0	0	0	0	0	0	0	0	0	0	0	0	0	-1	-1	0
GSDMB	0	0	0	0	0	0	0	0	0	0	0	-1	0	0	0	0	0	0	0	0	0	0	0	0	0	0	0	0	0	0	0	1	0	0	0	0	0	0	0	0	0	0	0	0	0	0	-1	-1	0
GSDMC	1	0	0	0	0	0	0	0	1	0	0	0	0	1	0	0	1	0	1	0	0	1	0	0	0	0	0	0	0	1	1	1	1	0	0	0	0	0	0	0	1	1	0	0	0	0	0	0	0
GSDMD	0	0	0	0	0	0	0	0	1	0	0	0	0	1	0	0	1	0	1	0	0	1	0	0	0	0	0	0	0	0	1	1	1	0	-1	0	0	0	0	0	1	1	0	0	0	0	0	0	0
IL18	0	0	0	0	0	0	0	0	0	0	0	0	0	0	0	0	0	0	0	0	0	0	0	0	0	0	-1	0	0	0	0	0	0	0	0	0	-1	0	0	0	0	0	0	0	0	0	0	0	0
IL1B	0	0	0	0	0	0	0	0	0	1	0	0	0	0	0	0	0	0	0	0	0	0	0	0	0	0	0	0	0	0	0	0	0	0	0	0	0	0	0	0	0	-1	0	0	0	0	0	0	0
IL6	0	0	0	0	0	0	0	0	0	0	0	0	0	0	0	0	0	0	0	0	0	0	0	0	0	0	0	0	0	0	0	0	0	0	0	0	0	0	0	0	0	0	0	0	0	0	0	0	0
NLRC4	0	0	0	0	0	0	0	0	0	0	0	0	0	0	0	0	0	0	0	0	0	0	0	0	0	0	0	0	0	0	0	0	0	0	0	0	0	0	0	0	0	0	0	0	0	0	0	0	0
NLRP1	0	0	-1	0	0	0	0	0	0	-1	0	0	0	0	0	0	0	0	0	0	0	0	0	0	0	0	0	0	0	0	0	0	0	0	-1	0	0	0	0	0	0	0	-1	0	0	0	0	0	0
NLRP2	0	0	0	0	0	0	0	0	0	0	1	0	0	0	0	0	0	0	0	0	0	0	0	0	0	0	0	0	0	0	0	0	0	0	1	0	0	0	0	0	0	0	0	0	0	0	0	0	0
NLRP3	1	0	0	0	0	0	0	0	0	0	0	0	0	1	0	0	0	0	0	1	0	0	0	0	0	0	0	0	0	0	0	0	0	1	0	0	0	0	0	0	0	0	0	0	0	0	0	0	0
NLRP6	1	0	0	0	0	0	0	0	0	0	0	0	0	0	0	0	0	0	0	0	0	0	0	0	0	0	1	0	0	0	0	1	0	0	0	0	0	0	0	0	0	0	0	0	0	0	0	0	0
NLRP7	0	0	0	0	0	0	0	0	0	0	1	0	0	0	0	0	0	0	0	0	0	0	0	0	0	0	0	0	0	0	0	0	0	0	1	0	0	0	0	0	0	0	0	0	0	0	0	0	0
NOD1	0	0	0	0	0	0	0	0	0	0	0	0	0	0	0	0	0	0	0	0	0	0	0	0	0	0	0	0	0	0	0	0	0	0	0	0	0	0	0	0	0	0	0	0	0	0	0	0	0
NOD2	0	0	0	0	0	0	0	0	0	0	0	0	0	0	0	0	0	0	0	0	0	0	0	0	0	0	0	0	0	0	0	0	0	0	0	0	0	0	0	0	0	0	0	0	0	0	0	0	0
PLCG1	1	0	0	0	0	0	0	0	0	0	0	0	0	0	0	0	0	0	0	0	0	0	0	0	0	0	0	0	0	0	0	0	0	0	0	0	0	0	0	0	0	0	0	0	0	0	0	0	0
PRKACA	0	0	0	0	0	0	0	0	0	0	0	0	0	0	0	0	0	0	0	0	0	0	0	0	0	0	0	0	0	-1	0	0	0	0	0	0	0	0	0	0	0	0	0	0	0	0	0	0	0
PYCARD	0	0	0	0	0	0	0	0	0	0	0	0	0	0	0	0	0	0	0	0	0	0	0	0	0	0	0	0	0	0	0	0	0	0	0	0	0	0	0	0	0	0	0	1	0	0	0	0	0
SCAF11	0	0	0	0	0	0	0	0	0	0	0	0	0	0	0	0	0	0	0	0	0	0	0	0	0	0	0	0	0	0	0	0	0	0	0	0	0	0	0	0	0	0	0	0	0	0	0	0	0
TIRAP	1	0	0	0	0	0	0	0	0	0	0	0	0	0	0	0	0	0	0	0	0	0	0	0	0	0	-1	0	0	0	0	0	0	0	0	0	-1	0	0	0	0	0	0	0	0	0	0	0	0
TNF	1	0	0	0	0	0	0	0	0	0	0	0	0	1	0	0	0	0	0	0	0	0	0	0	0	0	0	0	0	0	0	0	0	0	0	0	0	0	0	0	0	0	0	0	0	0	-1	0	0
APIP	0	0	0	0	0	0	0	0	0	0	0	0	0	0	0	0	0	0	0	0	0	0	0	0	0	0	0	0	0	0	0	0	0	0	0	0	0	0	0	0	0	0	0	0	0	0	0	0	0
DHX9	0	0	0	0	0	0	0	0	0	0	0	0	0	0	0	0	0	0	0	0	0	0	0	0	0	0	-1	0	0	0	-1	0	0	0	0	0	0	0	0	0	0	1	0	0	0	0	0	0	0
DFNA5	1	0	0	0	0	0	0	0	0	0	0	0	0	0	0	0	0	0	0	0	0	0	0	0	0	0	0	0	0	0	0	0	0	0	0	0	0	0	0	0	0	0	0	0	0	0	0	0	0
GZMA	0	0	0	0	0	0	0	1	0	0	0	0	0	0	0	0	0	0	0	0	0	0	0	0	0	0	0	0	0	0	0	0	0	0	0	0	0	0	0	0	0	0	0	0	0	0	-1	0	0
GZMB	0	0	0	0	0	0	0	0	0	0	0	0	0	1	0	0	0	0	0	0	0	0	0	0	0	0	-1	0	0	0	0	0	0	1	0	0	0	0	1	0	0	0	0	0	0	0	-1	0	0
NAIP	0	0	0	0	0	0	0	-1	0	0	0	0	0	0	0	0	0	0	0	0	0	0	0	0	0	0	0	0	0	0	0	0	0	0	0	0	0	0	0	0	0	0	0	0	0	-1	-1	0	0
NLRP9	0	0	1	0	0	0	0	0	0	0	1	0	0	0	0	0	0	0	0	0	0	0	0	0	0	0	0	0	0	0	0	0	0	0	1	0	0	0	0	0	0	0	0	0	0	0	0	0	0
ZBP1	1	0	0	0	0	0	0	0	0	0	0	0	0	0	0	0	0	0	0	0	0	0	0	1	0	0	0	0	0	0	0	0	-1	0	0	0	0	0	0	0	0	0	0	0	0	0	0	0	0
BAK1	0	0	0	0	0	0	0	0	0	0	0	0	0	0	0	0	0	0	0	0	0	0	0	0	0	0	0	0	0	0	0	0	0	0	0	0	0	0	0	0	0	0	0	0	0	0	-1	0	0
BAX	1	0	0	0	0	0	0	0	0	0	0	0	0	0	0	0	0	0	0	0	0	0	0	0	0	0	0	0	0	0	0	0	0	0	0	0	0	0	0	0	0	0	0	0	0	0	0	0	0
CHMP2A	0	0	1	0	0	0	0	0	0	0	1	0	0	0	0	0	0	0	0	0	0	0	0	0	0	0	0	0	0	0	0	0	0	0	1	0	0	0	0	0	0	0	0	0	0	0	0	0	0
CHMP2B	0	0	0	0	0	0	0	0	0	0	0	0	-1	0	0	0	0	0	0	0	0	0	0	0	0	0	0	0	0	0	0	0	0	0	0	0	0	0	0	0	0	0	0	0	0	0	-1	0	0
CHMP3	1	0	0	0	0	0	0	0	0	1	0	0	0	0	0	0	0	0	0	0	0	0	0	0	0	0	0	0	0	0	0	0	0	0	1	0	0	0	0	0	0	0	0	0	0	0	0	0	0
CHMP4A	0	0	0	0	0	0	0	0	0	0	0	0	0	1	0	0	0	0	0	0	0	0	0	0	0	0	0	0	0	0	0	0	0	1	0	0	0	0	1	0	0	0	0	0	0	0	-1	0	0
CHMP4B	0	0	0	0	0	0	0	0	0	0	0	0	0	0	0	0	0	0	0	0	0	0	0	0	0	0	0	0	0	0	0	0	0	0	0	0	0	0	0	0	0	0	0	0	0	0	0	0	0
CHMP4C	0	0	0	0	0	0	0	0	0	0	0	0	0	0	0	0	0	0	1	0	0	0	0	0	0	0	0	0	0	1	0	1	1	0	0	0	0	0	0	0	0	1	0	0	0	0	0	0	0
CHMP6	0	0	0	0	1	0	0	0	0	0	0	0	0	0	0	0	0	0	0	0	1	0	0	0	0	0	1	0	0	0	0	0	1	0	0	1	0	0	0	0	0	0	0	0	0	0	1	0	0
CHMP7	0	0	0	0	0	0	0	0	0	0	0	-1	0	0	0	0	0	0	0	0	0	0	0	0	0	0	0	0	0	0	0	0	0	0	0	0	0	0	0	0	0	0	0	0	0	0	0	0	0
CYCS	0	0	0	0	0	0	0	0	0	0	0	0	0	0	0	0	0	0	0	0	0	0	0	0	0	0	0	0	0	0	0	0	0	0	0	0	0	0	0	0	0	0	0	0	0	0	0	0	0
HMGB1	0	0	0	0	0	0	0	0	-1	-1	0	0	0	0	-1	0	0	0	0	0	0	0	0	0	0	0	0	0	0	0	0	0	0	0	0	0	0	0	0	0	1	-1	0	0	0	0	0	-1	0
IL1A	0	0	0	0	0	0	0	0	0	1	0	0	0	0	0	0	0	0	0	0	0	0	0	0	0	0	0	0	0	0	0	0	0	0	0	0	0	0	0	0	0	-1	0	0	0	0	0	0	0
IRF1	1	0	0	0	0	0	0	-1	-1	0	0	0	0	0	0	0	0	0	0	0	-1	0	0	0	0	0	0	0	0	0	0	0	0	0	0	0	0	0	0	0	0	0	0	0	0	0	-1	0	0
IRF2	0	0	0	0	-1	0	0	0	0	0	0	1	0	0	0	0	0	0	0	0	0	0	0	0	0	0	0	0	0	0	0	0	0	0	0	0	0	0	0	0	0	0	-1	0	0	-1	0	0	-1
TP53	0	0	-1	0	0	0	-1	0	0	-1	0	-1	0	0	0	0	0	0	0	0	0	0	0	0	0	0	0	0	0	0	0	0	0	0	-1	0	0	0	0	0	0	0	-1	0	0	0	0	0	0
TP63	0	0	0	0	0	0	0	0	0	0	0	1	0	0	0	0	0	0	0	0	0	1	0	0	0	0	0	0	0	0	0	0	1	-1	0	0	0	0	0	0	0	0	0	0	0	0	0	0	0
[truncated: 330 more columns]

## Sheet: SupplementaryTable2_pyrop_LUAD_
Gene	TCGA-69-8253-01A	TCGA-69-8255-01A	TCGA-86-8278-01A	TCGA-97-8179-01A	TCGA-83-5908-01A	TCGA-69-8254-01A	TCGA-97-8171-01A	TCGA-97-8172-01A	TCGA-97-8175-01A	TCGA-86-8280-01A	TCGA-97-8177-01A	TCGA-86-8281-01A	TCGA-93-8067-01A	TCGA-97-8174-01A	TCGA-86-8279-01A	TCGA-55-8299-01A	TCGA-55-8301-01A	TCGA-69-7765-01A	TCGA-55-7903-01A	TCGA-55-7907-01A	TCGA-55-7914-01A	TCGA-53-7813-01A	TCGA-55-7910-01A	TCGA-91-7771-01A	TCGA-55-7911-01A	TCGA-55-7724-01A	TCGA-69-7764-01A	TCGA-55-7725-01A	TCGA-69-7761-01A	TCGA-86-7701-01A	TCGA-69-7763-01A	TCGA-55-7815-01A	TCGA-55-7726-01A	TCGA-97-7938-01A	TCGA-55-7727-01A	TCGA-97-7937-01A	TCGA-86-7714-01A	TCGA-69-7760-01A	TCGA-44-A479-01A	TCGA-55-A490-01A	TCGA-62-A46P-01A	TCGA-62-A471-01A	TCGA-J2-A4AE-01A	TCGA-44-A47A-01A	TCGA-55-A491-01A	TCGA-62-A46R-01A	TCGA-62-A472-01A	TCGA-J2-A4AG-01A	TCGA-44-A47B-01A
AIM2	0	0	0	0	1	0	1	0	0	0	0	0	0	0	0	0	0	0	1	0	0	0	0	0	0	0	0	0	0	0	0	0	0	0	0	0	0	0	0	0	0	0	0	0	0	0	0	0	0
CASP1	0	0	0	0	0	0	0	0	0	0	0	0	0	0	0	0	0	0	0	0	0	0	0	0	0	0	-1	0	0	0	0	0	0	0	0	0	0	0	0	0	0	0	0	0	0	0	0	0	0
CASP3	0	0	0	0	0	0	0	0	-1	0	0	0	1	0	0	0	0	0	0	0	0	0	-1	0	0	0	0	0	0	0	0	0	0	0	0	0	0	0	0	-1	0	0	0	0	0	0	0	0	0
CASP4	0	0	0	0	0	0	0	0	0	0	0	0	0	0	0	0	0	0	0	0	0	0	0	0	0	0	-1	0	0	0	0	0	0	0	0	0	0	0	0	0	0	0	0	0	0	0	0	0	0
CASP5	0	0	0	0	0	0	0	0	0	0	0	0	0	0	0	0	0	0	0	0	0	0	0	0	0	0	-1	0	0	0	0	0	0	0	0	0	0	0	0	0	0	0	0	0	0	0	0	0	0
CASP6	0	0	0	0	0	0	0	0	0	0	0	0	0	0	0	0	0	0	0	0	0	0	0	0	0	0	0	0	0	0	0	0	0	0	0	0	0	0	0	-1	0	0	0	0	0	0	0	0	0
CASP8	0	0	0	0	0	0	0	0	0	0	0	0	1	0	0	0	0	0	0	0	0	0	0	0	0	0	0	0	0	0	0	0	0	0	0	0	0	0	0	0	0	0	0	0	-1	0	0	0	0
CASP9	0	0	1	0	0	0	0	0	0	0	0	0	0	1	0	0	0	0	0	0	-1	0	0	-1	0	0	0	0	0	0	0	0	0	0	0	0	0	-1	0	0	0	0	0	0	0	0	0	0	0
ELANE	-1	0	0	0	-1	0	0	0	0	0	0	0	0	0	0	0	0	0	0	0	0	0	0	0	0	0	0	0	0	0	0	0	0	0	0	-1	0	0	0	0	0	0	0	0	0	0	0	0	0
GPX4	-1	0	0	0	-1	0	0	0	0	0	0	0	0	0	0	0	0	0	0	0	0	0	0	0	0	0	0	0	0	0	0	0	0	0	0	-1	0	0	0	0	0	0	0	0	0	0	0	0	0
GSDMA	0	0	0	0	0	0	0	0	1	0	0	0	1	0	0	0	0	0	0	0	0	0	0	0	0	0	-1	0	1	0	0	0	0	0	0	0	0	0	0	0	0	0	0	0	0	0	0	0	0
GSDMB	0	0	0	0	0	0	0	0	1	0	0	0	1	0	0	0	0	0	0	0	0	0	0	0	0	0	-1	0	1	0	0	0	0	0	0	0	0	0	0	0	0	0	0	0	0	0	0	0	0
GSDMC	0	0	0	1	0	0	0	0	0	0	0	0	0	0	-1	0	1	0	0	0	0	0	0	1	0	0	0	1	0	0	0	0	0	0	0	1	0	0	1	0	0	0	1	0	0	0	0	0	0
GSDMD	0	1	0	-1	0	0	1	0	0	0	0	0	0	0	-1	0	1	0	0	0	1	0	0	1	0	0	0	0	0	0	0	0	0	0	0	1	0	0	1	0	0	0	1	0	0	0	0	0	0
IL18	0	0	0	0	0	0	0	0	0	0	0	0	0	0	0	0	0	0	0	0	0	0	0	0	0	0	-1	0	0	0	0	0	0	0	0	0	0	0	0	0	0	0	0	0	0	0	0	0	0
IL1B	0	-1	0	0	0	0	0	0	0	0	0	0	1	0	0	0	0	0	0	0	0	0	0	0	0	0	0	0	0	0	0	0	0	0	0	0	0	0	0	1	0	0	0	0	0	0	0	0	0
IL6	0	0	0	0	0	0	0	0	0	0	0	0	0	0	0	0	0	0	0	0	0	0	0	0	0	0	0	0	0	0	0	0	0	0	0	0	0	0	0	0	0	0	0	0	1	0	0	0	0
NLRC4	0	0	0	0	0	0	0	0	0	0	0	0	0	0	0	0	0	0	0	0	0	0	0	0	0	0	0	0	0	0	0	0	0	0	0	0	0	0	0	0	0	0	0	0	0	0	0	0	0
NLRP1	0	0	0	0	0	0	0	0	0	0	0	0	0	0	0	0	0	0	0	0	0	0	0	0	0	0	0	0	0	0	0	0	0	0	0	0	0	0	0	0	0	0	0	0	0	0	0	0	0
NLRP2	0	-1	0	0	0	0	0	0	0	0	0	0	0	0	0	0	0	0	0	0	0	0	0	0	0	0	0	0	0	0	0	0	0	0	0	0	0	-1	0	0	0	0	0	0	-1	0	1	0	1
NLRP3	0	1	0	0	0	0	0	0	0	0	0	0	0	0	0	0	0	0	0	0	0	0	0	0	0	0	0	0	0	0	0	0	0	0	0	0	0	1	0	0	0	0	0	0	0	0	0	0	0
NLRP6	0	0	0	0	0	0	0	0	0	0	0	0	1	0	0	0	0	0	-1	0	0	0	0	0	0	0	0	0	0	0	0	0	0	0	0	0	0	0	0	0	0	0	0	0	0	0	0	0	0
NLRP7	0	-1	0	0	0	0	0	0	0	0	0	0	0	0	0	0	0	0	0	0	0	0	0	0	0	0	0	0	0	0	0	0	0	0	0	0	0	-1	0	0	0	0	0	0	-1	0	1	0	1
NOD1	0	0	0	0	0	0	0	0	0	0	0	0	0	0	0	0	0	0	0	0	0	0	0	0	0	0	0	0	0	0	0	0	0	0	0	0	0	0	0	0	0	0	1	0	1	0	0	0	0
NOD2	0	0	0	0	0	0	0	0	0	0	0	0	0	0	1	0	0	0	0	0	0	0	0	0	0	0	0	0	0	0	0	0	0	0	0	0	0	1	0	0	0	1	0	0	0	0	0	-1	0
PLCG1	0	0	0	0	0	0	0	0	0	0	0	0	0	0	0	0	0	0	0	0	0	0	0	0	0	0	0	0	0	0	0	0	0	0	0	0	0	0	0	0	0	0	0	0	0	0	0	0	0
PRKACA	0	0	0	0	-1	0	0	0	0	0	0	0	0	0	0	0	0	0	0	0	0	0	0	0	0	0	0	0	0	0	0	0	0	0	0	0	0	0	0	0	-1	0	0	0	0	0	0	0	0
PYCARD	0	0	0	0	0	0	0	0	-1	0	0	0	0	0	0	0	0	0	0	0	0	0	0	0	0	0	0	0	0	0	0	0	0	0	0	0	0	0	0	0	0	0	0	0	0	0	0	0	0
SCAF11	0	0	0	0	0	0	0	0	0	0	0	0	0	0	0	0	0	0	0	0	0	0	0	0	0	0	0	0	0	0	0	0	0	0	0	0	0	1	0	0	0	0	0	0	0	0	0	0	0
TIRAP	0	0	0	0	0	0	0	0	0	0	0	0	0	0	0	0	0	0	0	0	0	0	0	0	0	0	-1	0	0	0	0	0	0	0	0	0	0	0	0	1	0	0	0	0	0	0	0	0	0
TNF	0	0	0	0	0	0	0	0	0	1	0	0	0	1	0	0	0	0	0	0	1	0	0	0	0	0	1	0	0	0	0	0	0	0	0	0	0	0	0	0	0	0	0	0	0	0	0	0	0
APIP	0	0	0	0	0	0	0	0	0	-1	0	0	0	0	0	0	0	0	0	0	0	0	0	0	0	0	0	0	0	0	0	0	0	0	0	0	0	0	0	0	0	0	0	0	0	0	0	0	0
DHX9	0	0	0	0	0	0	1	0	0	0	0	0	0	0	0	0	0	0	0	0	0	0	0	0	0	0	0	0	0	0	0	0	0	0	0	0	0	0	0	1	0	0	0	0	1	0	0	0	0
DFNA5	0	0	0	0	0	0	0	0	0	0	0	0	0	0	0	0	0	0	0	0	0	0	0	0	0	0	0	0	0	0	0	0	0	0	0	0	0	0	0	0	0	0	1	0	1	0	0	0	0
GZMA	0	0	0	0	0	0	0	0	0	0	0	0	0	0	0	0	0	0	0	0	0	0	-1	0	0	0	0	0	0	0	0	0	0	0	0	1	0	0	0	0	0	0	0	0	0	0	0	0	0
GZMB	0	0	0	0	0	0	0	0	0	0	0	0	0	0	1	0	0	0	0	0	0	0	0	0	0	0	0	0	0	0	0	0	0	0	0	0	0	0	0	0	0	0	0	0	0	0	0	0	0
NAIP	0	0	0	0	0	0	0	0	0	0	0	0	0	0	0	0	0	0	0	0	0	0	0	0	0	0	-1	0	0	0	0	0	0	0	0	0	0	0	0	0	0	0	0	0	0	0	0	0	0
NLRP9	0	-1	0	-1	0	0	0	0	0	0	0	0	0	0	0	0	0	0	0	0	0	0	0	0	0	0	0	0	0	0	0	0	0	0	0	0	0	-1	0	0	0	0	0	0	-1	0	0	0	1
ZBP1	1	0	0	0	0	0	0	1	0	0	0	0	0	0	0	0	0	0	0	0	0	0	0	0	0	0	0	0	0	0	0	0	0	0	0	0	0	0	0	1	1	0	1	0	0	0	0	0	1
BAK1	0	0	0	0	0	0	0	0	0	1	0	0	0	1	0	0	0	0	0	0	1	0	0	0	0	0	1	0	0	0	0	0	0	0	0	0	0	0	0	0	0	0	0	0	0	0	0	0	0
BAX	0	-1	0	0	0	0	0	0	0	0	0	0	0	-1	0	0	0	0	0	0	0	0	0	0	0	0	0	0	0	0	0	0	0	0	0	0	0	-1	0	0	0	0	0	0	-1	0	0	0	0
CHMP2A	0	-1	0	-1	0	0	0	0	0	0	0	0	0	0	0	0	0	0	0	0	0	0	0	0	0	0	0	0	0	0	0	0	0	0	0	0	0	-1	0	0	0	0	0	0	-1	0	0	0	1
CHMP2B	0	0	0	0	0	-1	0	0	0	0	0	0	-1	0	0	0	0	0	0	0	0	0	0	-1	0	0	0	0	0	0	0	0	0	0	0	0	0	0	0	0	0	0	0	0	0	0	0	0	0
CHMP3	0	0	0	0	0	0	0	0	0	0	0	0	0	0	0	0	0	0	0	0	0	0	0	0	0	0	0	0	0	0	0	0	0	0	0	0	0	0	0	0	0	0	0	0	0	1	0	0	0
CHMP4A	0	0	0	0	0	0	0	0	0	0	0	0	0	0	1	0	0	0	0	0	0	0	-1	0	0	0	0	0	0	0	0	0	0	0	0	0	0	0	0	0	0	0	0	0	0	0	0	0	0
CHMP4B	0	0	0	0	0	0	0	1	0	0	0	0	0	0	0	0	0	0	0	0	0	0	0	0	0	0	0	0	0	0	0	0	0	0	0	0	0	0	0	0	0	0	0	0	0	0	0	0	0
CHMP4C	0	0	0	1	0	0	0	0	0	0	0	0	0	0	1	0	1	0	0	0	0	0	0	1	0	0	0	1	0	0	0	0	0	0	0	0	0	1	0	1	0	0	0	0	0	0	0	0	0
CHMP6	0	1	0	0	0	0	0	0	0	0	0	0	0	0	1	0	0	0	0	0	0	0	0	0	0	0	0	0	0	0	0	0	0	0	0	0	0	0	1	0	0	0	0	1	0	0	0	0	0
CHMP7	0	0	0	0	0	0	-1	0	0	0	0	0	-1	0	0	0	0	0	0	0	0	0	0	0	0	0	0	0	0	0	0	0	0	0	0	0	0	0	0	0	0	0	0	0	0	0	0	0	0
CYCS	0	0	0	0	0	0	0	0	0	0	0	0	0	0	0	0	0	0	0	0	0	0	0	0	0	0	0	0	0	0	0	0	0	0	0	0	0	0	0	0	0	0	1	0	1	0	0	0	0
HMGB1	0	0	0	0	0	0	0	0	0	0	0	0	0	0	0	0	0	0	0	0	0	0	0	-1	0	0	0	0	0	0	0	0	0	-1	-1	0	0	0	0	-1	0	0	-1	0	0	0	0	0	0
IL1A	0	-1	0	0	0	0	0	0	0	0	0	0	1	0	0	0	0	0	0	0	0	0	0	0	0	0	0	0	0	0	0	0	0	0	0	0	0	0	0	0	0	0	0	0	0	0	0	0	0
IRF1	0	0	0	0	0	0	0	0	0	0	0	0	0	0	0	0	0	0	0	0	0	0	0	0	0	0	-1	0	0	0	0	0	0	0	-1	0	0	0	0	0	0	0	0	0	0	-1	0	0	0
IRF2	0	0	0	0	0	0	0	0	-1	0	0	0	1	0	0	0	0	0	0	0	0	0	-1	0	0	0	0	0	0	0	0	0	0	0	0	0	0	0	0	-1	0	0	0	0	0	0	0	0	0
TP53	0	0	0	0	0	0	0	0	0	0	0	0	0	0	0	0	0	0	0	0	0	0	0	0	0	0	0	0	0	0	0	0	0	0	0	0	0	0	0	0	0	0	0	0	0	0	0	0	0
TP63	0	0	0	0	1	0	0	0	0	0	0	0	1	0	0	0	0	0	0	0	0	0	0	0	0	0	0	-1	0	-1	0	0	0	0	0	0	0	0	0	0	0	0	0	0	0	0	0	0	0
[truncated: 506 more columns]

## Sheet: SupplementaryTable2_pyrop_STAD_
Gene	TCGA-AG-A02N-01A	TCGA-AG-A01W-01A	TCGA-AG-A026-01A	TCGA-AG-A01Y-01A	TCGA-AG-A020-01A	TCGA-AF-A56N-01A	TCGA-AF-A56L-01A	TCGA-AG-A02X-01A	TCGA-AG-A00H-01A	TCGA-AG-A01J-01A	TCGA-AG-A032-01A	TCGA-AG-A01N-01A	TCGA-AG-A02G-01A	TCGA-AG-A023-01A	TCGA-AG-A025-01A	TCGA-AG-A026-01A-1	TCGA-G5-6233-01A	TCGA-F5-6464-01A	TCGA-AG-4021-01A	TCGA-EI-6508-01A	TCGA-EI-6514-01A	TCGA-AG-3731-01A	TCGA-EI-6507-01A	TCGA-F5-6465-01A	TCGA-AG-4022-01A	TCGA-EI-6509-01A	TCGA-AF-3911-01A	TCGA-BM-6198-01A	TCGA-EI-6510-01A	TCGA-G5-6235-01A	TCGA-CL-4957-01A	TCGA-EI-6511-01A	TCGA-EI-6512-01A	TCGA-AG-3592-01A	TCGA-DC-4749-01A	TCGA-EI-6513-01A	TCGA-AG-3725-01A	TCGA-EI-6506-01A	TCGA-AF-2690-01A	TCGA-AF-2693-01A	TCGA-AF-4110-01A	TCGA-AG-3591-01A	TCGA-DC-4745-01A	TCGA-AF-2687-01A	TCGA-AG-4015-01A	TCGA-AG-3902-01A	TCGA-AG-3909-01A	TCGA-AG-3999-01A	TCGA-AG-4008-01A
AIM2	0	0	0	0	0	0	0	0	0	0	0	0	0	0	0	0	0	0	0	0	0	0	0	0	0	0	0	0	0	0	0	0	0	0	0	0	0	0	0	0	1	0	0	1	0	0	0	1	0
CASP1	0	0	0	1	0	0	0	1	0	0	0	0	0	0	0	0	0	0	0	-1	0	0	0	0	0	0	0	0	0	0	0	0	0	0	0	0	0	0	0	0	0	0	0	0	0	0	0	0	0
CASP3	0	0	0	0	0	0	0	0	0	0	0	0	0	0	0	0	0	0	-1	0	0	1	0	0	0	0	0	0	0	0	0	0	0	0	0	0	0	0	0	0	0	0	0	-1	0	0	0	0	0
CASP4	0	0	0	1	0	0	0	1	0	0	0	0	0	0	0	0	0	0	0	-1	0	0	0	0	0	0	0	0	0	0	0	0	0	0	0	0	0	0	0	0	0	0	0	0	0	0	0	0	0
CASP5	0	0	0	1	0	0	0	1	0	0	0	0	0	0	0	0	0	0	0	-1	0	0	0	0	0	0	0	0	0	0	0	0	0	0	0	0	0	0	0	0	0	0	0	0	0	0	0	0	0
CASP6	0	0	0	0	0	0	0	0	0	0	0	0	0	0	0	0	0	0	-1	0	0	0	0	0	0	0	0	0	0	0	-1	0	0	0	0	0	0	0	0	0	0	0	0	0	0	0	0	0	0
CASP8	0	0	0	0	0	0	0	0	0	0	0	0	0	0	0	0	0	0	0	0	0	0	0	0	0	0	0	0	0	0	0	0	0	0	0	0	0	0	0	0	0	0	0	0	0	0	0	0	0
CASP9	0	0	0	-1	0	0	0	0	0	0	0	0	0	-1	0	0	0	0	0	0	0	0	0	0	0	0	0	0	0	0	0	0	0	0	0	0	0	0	0	-1	0	-1	0	0	-1	0	0	0	0
ELANE	0	0	0	0	0	0	0	0	0	0	0	0	0	0	0	0	0	0	0	0	0	0	0	0	0	-1	0	0	0	0	0	0	0	0	0	-1	0	0	0	0	0	0	0	0	0	0	0	0	0
GPX4	0	0	0	0	0	0	0	0	0	0	0	0	0	0	0	0	0	0	0	0	0	0	0	0	0	-1	0	0	0	0	0	0	0	0	0	-1	0	0	0	0	0	0	0	0	0	0	0	0	0
GSDMA	0	0	0	1	0	0	1	0	0	0	0	0	0	0	0	0	0	0	0	1	0	0	0	0	0	0	0	0	0	0	0	0	0	0	0	0	1	0	0	0	0	0	0	0	0	1	0	0	0
GSDMB	0	0	0	1	0	0	1	0	0	0	0	0	0	0	0	0	0	0	0	1	0	0	0	0	0	1	0	0	0	0	0	0	0	0	0	0	1	0	0	0	0	0	0	0	0	1	0	0	0
GSDMC	0	0	0	0	0	0	0	0	0	0	0	0	0	0	0	0	0	0	0	0	0	1	0	0	0	0	1	0	0	0	0	0	0	0	1	0	0	0	0	0	0	0	1	0	0	0	1	0	0
GSDMD	0	0	0	0	0	0	0	0	0	0	0	0	0	0	0	0	0	0	0	0	0	1	0	0	0	0	1	0	0	0	0	0	0	0	1	0	0	0	0	0	0	0	1	0	0	0	0	0	-1
IL18	0	0	0	0	0	0	0	0	0	0	0	0	0	0	0	0	0	0	0	-1	0	0	0	0	0	0	0	0	0	0	0	0	0	0	0	-1	0	0	0	0	0	0	0	0	0	1	0	0	0
IL1B	0	0	0	0	0	0	0	0	0	0	0	0	0	0	0	0	0	0	0	0	0	0	0	0	0	0	0	0	0	0	0	0	0	0	0	0	0	0	0	0	0	0	0	0	0	0	0	0	0
IL6	0	-1	0	0	0	0	0	0	0	0	0	0	0	0	0	0	0	0	0	1	0	0	0	0	0	0	0	0	0	0	0	0	0	0	0	0	0	0	0	0	0	0	0	0	0	0	0	0	0
NLRC4	0	0	0	0	0	0	0	0	0	0	0	0	0	0	0	0	0	0	0	0	0	0	0	0	0	0	0	0	0	0	0	0	0	0	0	0	0	0	0	0	0	0	0	0	0	0	0	0	0
NLRP1	0	0	0	0	0	0	0	0	0	0	0	0	0	0	0	0	0	0	0	0	0	0	0	0	0	0	0	0	0	0	0	0	0	0	0	0	0	0	0	0	0	0	-1	0	0	0	0	0	0
NLRP2	0	0	0	0	0	0	0	0	-1	0	0	0	0	0	0	0	0	0	0	0	0	0	0	0	0	0	0	0	0	0	0	-1	0	0	0	0	0	0	0	0	0	0	0	0	0	0	0	0	0
NLRP3	0	0	0	1	0	0	0	0	0	0	-1	0	0	0	0	0	0	0	0	0	0	0	0	0	0	0	0	0	0	0	0	0	0	0	0	0	0	0	0	0	0	0	0	0	0	0	0	0	0
NLRP6	0	0	0	-1	0	0	0	0	0	0	0	0	0	0	0	0	0	0	0	0	0	0	0	0	0	0	0	0	0	0	0	0	0	0	0	0	0	0	0	0	0	0	0	0	0	0	0	0	0
NLRP7	0	0	0	0	0	0	0	0	-1	0	0	0	0	0	0	0	0	0	0	0	0	0	0	0	0	0	0	0	0	0	0	-1	0	0	0	0	0	0	0	0	0	0	0	0	0	0	0	0	0
NOD1	0	0	0	0	0	0	0	0	0	0	0	0	0	0	0	0	0	0	0	1	0	0	0	0	0	0	0	0	0	0	0	0	0	0	0	0	0	0	0	0	0	0	0	0	0	0	0	0	0
NOD2	0	0	0	0	0	0	0	0	0	0	0	0	0	0	0	0	0	0	0	0	0	0	0	0	0	0	0	0	0	0	0	0	0	0	0	0	1	0	0	0	0	0	0	0	0	0	0	0	0
PLCG1	0	0	0	0	0	0	0	0	0	0	0	1	1	0	0	0	0	0	0	0	0	0	0	0	0	0	1	0	0	0	0	0	0	1	0	0	0	0	0	0	0	0	0	0	-1	0	0	1	0
PRKACA	0	0	0	0	0	0	0	0	0	0	0	0	0	0	0	0	0	0	0	0	0	0	0	0	0	1	0	0	0	0	0	0	0	0	0	-1	0	0	0	0	0	0	0	0	0	0	0	0	0
PYCARD	0	0	0	0	0	0	0	0	0	0	0	0	0	0	0	0	0	0	0	0	0	0	0	0	0	0	0	0	0	0	0	0	0	0	0	0	0	0	0	0	0	0	0	0	0	0	0	0	0
SCAF11	0	0	0	0	0	0	0	0	0	0	0	0	0	0	0	0	0	-1	0	0	0	0	0	0	0	0	0	0	0	0	0	0	0	0	0	0	0	0	0	0	0	0	-1	0	0	0	0	0	0
TIRAP	0	0	0	0	0	0	0	1	0	0	0	0	0	0	0	0	0	0	0	0	-1	0	0	0	0	0	0	0	1	0	0	0	0	0	0	0	0	0	0	0	0	0	0	0	0	0	0	0	0
TNF	0	0	0	0	0	0	0	0	0	0	0	0	0	0	0	0	0	-1	0	0	0	0	0	0	0	0	0	0	0	0	0	-1	0	1	0	0	0	0	0	1	0	1	0	0	0	0	0	0	0
APIP	0	0	0	0	0	0	0	0	0	0	0	0	0	0	0	0	0	0	0	0	-1	1	0	0	0	0	0	0	0	0	0	0	0	0	0	0	0	0	0	-1	0	0	0	0	0	0	0	0	0
DHX9	0	0	0	0	0	0	0	0	0	0	0	0	0	0	0	0	0	0	0	0	0	0	0	0	0	0	0	0	0	0	0	0	0	0	0	0	0	0	0	0	1	0	0	1	0	0	0	0	0
DFNA5	0	0	0	0	0	0	0	0	0	0	0	0	0	0	0	0	0	0	0	1	0	0	0	0	0	0	0	0	0	0	0	0	0	0	0	0	0	0	0	0	0	0	0	0	0	0	0	0	0
GZMA	0	0	0	0	0	0	0	0	0	0	0	0	0	0	0	0	0	0	0	0	0	0	0	0	0	0	0	0	0	-1	0	0	0	0	0	0	0	0	0	0	0	0	0	0	0	0	0	0	0
GZMB	0	0	0	0	0	0	0	0	0	0	0	0	0	0	0	0	0	0	0	-1	0	0	0	0	0	0	0	0	0	0	0	0	0	0	0	0	0	0	0	0	0	-1	0	0	0	0	0	-1	0
NAIP	0	0	0	0	0	0	0	0	0	0	0	0	0	0	0	0	0	0	0	0	0	0	0	-1	0	0	0	0	0	0	0	0	0	0	0	-1	0	0	0	0	0	0	0	0	0	0	0	0	0
NLRP9	0	0	0	0	0	0	0	0	-1	0	0	0	0	0	0	0	0	0	0	0	0	0	0	0	0	0	0	0	0	0	0	-1	0	0	0	0	0	0	0	0	0	0	0	0	0	0	0	0	0
ZBP1	0	0	0	0	0	0	0	0	0	0	0	1	-1	0	0	0	0	0	0	0	0	1	0	0	0	0	0	0	0	0	0	0	0	1	0	0	0	0	0	0	0	0	0	0	-1	0	0	1	0
BAK1	0	0	0	0	0	0	0	0	0	0	0	0	0	0	0	0	0	0	0	0	0	0	0	0	0	0	0	0	0	0	0	-1	0	1	0	0	0	0	0	1	0	1	0	0	0	0	0	0	0
BAX	0	0	0	0	0	0	0	0	-1	0	0	0	0	0	0	0	0	0	0	0	0	0	0	0	0	0	0	0	0	0	0	-1	0	0	0	0	0	0	0	0	0	0	0	0	0	0	0	0	0
CHMP2A	0	0	0	0	0	0	0	0	-1	0	0	0	0	0	0	0	0	0	0	0	0	0	0	0	0	0	0	0	0	0	0	-1	0	0	0	0	0	0	0	0	0	0	0	0	0	0	0	0	0
CHMP2B	0	0	0	0	0	0	0	0	0	0	0	0	0	0	0	0	0	0	0	0	0	0	0	0	0	0	0	1	0	0	0	0	0	0	0	0	0	0	0	0	0	0	0	0	0	0	0	0	0
CHMP3	0	0	0	0	0	0	0	0	0	0	0	0	0	0	0	0	0	0	0	0	0	0	0	0	0	0	0	0	0	0	0	0	0	0	0	0	0	0	0	0	0	0	0	0	0	0	0	0	0
CHMP4A	0	0	0	0	0	0	0	0	0	0	0	0	0	0	0	0	0	0	0	-1	0	0	0	0	0	0	0	0	0	0	0	0	0	0	0	0	0	0	0	0	0	-1	0	0	0	0	0	-1	0
CHMP4B	0	0	0	0	0	0	0	0	0	0	0	1	1	0	0	0	0	0	0	0	0	0	0	0	0	0	1	0	0	0	0	0	0	1	-1	0	0	0	0	0	1	0	0	0	-1	0	0	1	0
CHMP4C	0	0	0	1	0	0	0	0	0	0	0	0	0	0	0	0	0	0	0	0	0	1	0	0	0	0	0	0	0	0	0	0	0	0	0	0	0	0	0	0	0	0	0	0	-1	0	-1	0	0
CHMP6	0	0	0	0	0	0	1	0	0	0	0	0	0	0	0	0	0	1	0	0	0	0	0	0	0	1	0	0	0	0	0	0	0	0	0	0	0	0	0	0	0	0	0	0	0	-1	0	0	0
CHMP7	0	0	0	-1	0	0	0	-1	0	0	0	0	0	0	0	0	0	0	0	0	0	0	0	0	0	0	0	0	0	0	0	0	0	0	0	0	0	0	0	0	0	0	0	0	0	0	0	0	0
CYCS	0	0	0	0	0	0	0	0	0	0	0	0	0	0	0	0	0	0	0	1	0	1	0	0	0	0	0	0	0	0	0	0	0	0	0	0	0	0	0	0	0	0	0	0	0	0	0	0	0
HMGB1	0	0	0	-1	0	1	0	0	0	0	-1	0	0	0	0	0	1	0	1	1	0	0	0	0	0	0	1	0	0	0	1	0	0	0	0	0	0	0	0	1	0	1	0	0	0	0	0	0	0
IL1A	0	0	0	0	0	0	0	0	0	0	0	0	0	0	0	0	0	0	0	0	0	0	0	0	0	0	0	0	0	0	0	0	0	0	0	0	0	0	0	0	0	0	0	0	0	0	0	0	0
IRF1	0	0	0	0	0	0	-1	0	0	0	0	0	0	0	0	0	0	-1	0	-1	0	0	0	0	0	0	0	0	0	0	0	0	0	0	0	-1	0	0	0	0	0	0	0	0	0	0	0	0	0
IRF2	0	0	0	0	0	0	0	0	0	0	0	0	0	0	0	0	0	0	-1	0	0	1	0	0	0	0	0	0	0	0	0	0	0	0	0	0	0	0	0	0	0	0	0	-1	0	0	0	0	0
TP53	0	0	0	0	0	0	0	0	-1	0	-1	0	0	0	0	0	0	0	0	0	0	0	0	0	0	0	0	0	0	0	0	0	0	0	0	0	0	0	0	0	0	0	-1	0	0	0	0	0	0
TP63	0	0	0	0	0	0	0	0	0	0	0	0	0	0	0	0	0	0	0	0	0	0	0	0	0	0	0	1	0	0	1	0	0	0	0	0	0	0	0	0	0	0	0	0	0	0	0	0	0
[truncated: 475 more columns]

## Sheet: SupplementaryTable3_pyrop_COAD_
Gene	p_value	HR	Low 95%CI	High 95%CI
AIM2	0.794965	1.05525	0.703428	1.58302
CASP1	0.484754	0.865465	0.577057	1.29802
CASP3	0.0170227	0.603906	0.399085	0.913849
CASP4	0.85311	1.03909	0.69239	1.55941
CASP5	0.343798	0.820772	0.545297	1.23541
CASP6	0.372746	0.83167	0.554538	1.2473
CASP8	0.686066	0.919804	0.613273	1.37955
CASP9	0.115312	0.720171	0.478629	1.08361
ELANE	0.105158	0.711251	0.47101	1.07403
GPX4	0.0890885	1.42742	0.947086	2.15136
GSDMA	0.257583	0.790399	0.526011	1.18768
GSDMB	0.569469	0.888965	0.592602	1.33354
GSDMC	0.0611984	0.671549	0.442625	1.01887
GSDMD	0.664309	0.913937	0.608698	1.37224
IL18	0.317353	0.812237	0.540317	1.221
IL1B	0.182143	0.754899	0.499463	1.14097
IL6	0.5875	1.11932	0.744869	1.682
NLRC4	0.179553	1.32403	0.878792	1.99485
NLRP1	0.273558	1.25559	0.835416	1.88709
NLRP2	0.923085	1.02013	0.680634	1.52898
NLRP3	0.267562	1.25861	0.83811	1.8901
NLRP6	0.604463	1.11302	0.742251	1.66898
NLRP7	0.0453769	0.64902	0.424991	0.991144
NOD1	0.145772	1.35493	0.899855	2.04014
NOD2	0.477986	0.862029	0.572025	1.29906
PLCG1	0.467777	1.16225	0.774528	1.74406
PRKACA	0.599086	1.11472	0.743573	1.67112
PYCARD	0.50785	1.14713	0.764133	1.72209
SCAF11	0.904966	0.975633	0.650743	1.46273
TIRAP	0.781354	0.94421	0.629527	1.41619
TNF	0.175711	0.752203	0.498123	1.13588
APIP	0.993929	1.00157	0.66782	1.50213
DHX9	0.339251	0.819891	0.545602	1.23207
DFNA5	0.18865	1.31863	0.873025	1.99169
GZMA	0.267826	0.793162	0.526446	1.195
GZMB	0.633707	1.10404	0.734824	1.65877
NAIP	0.747752	1.06928	0.710888	1.60835
NLRP9	0.985697	1.00371	0.669517	1.50472
ZBP1	0.978542	1.00562	0.668285	1.51324
BAK1	0.61184	0.899495	0.59748	1.35417
BAX	0.260575	0.790801	0.525396	1.19028
CHMP2A	0.835474	0.957993	0.638962	1.43631
CHMP2B	0.099474	0.709579	0.471773	1.06726
CHMP3	0.5373	1.1365	0.756863	1.70657
CHMP4A	0.821777	1.0484	0.694901	1.58173
CHMP4B	0.809154	1.05126	0.700716	1.57715
CHMP4C	0.252367	1.26825	0.844275	1.90514
CHMP6	0.169222	0.748567	0.495356	1.13121
CHMP7	0.153762	0.74256	0.493292	1.11779
CYCS	0.543645	0.881772	0.587498	1.32345
HMGB1	0.616629	0.901619	0.601091	1.3524
IL1A	0.19116	0.759683	0.503096	1.14713
IRF1	0.329325	0.815691	0.5417	1.22827
IRF2	0.464552	1.16339	0.775518	1.74525
TP53	0.382505	0.834225	0.555413	1.253
TP63	0.474632	1.1597	0.772595	1.74076

## Sheet: SupplementaryTable3_pyrop_ESCA_
Gene	p_value	HR	Low 95%CI	High 95%CI
AIM2	0.588451	0.862766	0.50545	1.47268
CASP1	0.659621	0.88648	0.518552	1.51546
CASP3	0.540562	1.18155	0.692474	2.01606
CASP4	0.908328	1.03157	0.607736	1.75099
CASP5	0.317213	1.31861	0.766903	2.26721
CASP6	0.374187	0.785591	0.461369	1.33766
CASP8	0.860098	1.04939	0.613937	1.79369
CASP9	0.0994602	1.57013	0.917985	2.68557
ELANE	0.587807	1.15827	0.680885	1.97035
GPX4	0.418728	0.801191	0.468178	1.37108
GSDMA	0.336601	1.29861	0.762103	2.21282
GSDMB	0.812499	0.936939	0.546973	1.60493
GSDMC	0.943995	0.980882	0.572428	1.68079
GSDMD	0.565086	0.853583	0.497752	1.46379
IL18	0.261909	0.735219	0.42958	1.25831
IL1B	0.63601	1.13684	0.66841	1.93354
IL6	0.635479	1.13735	0.668022	1.93641
NLRC4	0.705192	1.10776	0.651916	1.88233
NLRP1	0.339161	0.7713	0.452865	1.31364
NLRP2	0.883759	0.961246	0.565881	1.63284
NLRP3	0.896708	0.965498	0.568245	1.64046
NLRP6	0.811627	0.936659	0.546854	1.60432
NLRP7	0.955532	0.98502	0.579479	1.67437
NOD1	0.927316	1.025	0.602984	1.74238
NOD2	0.275105	0.738693	0.428789	1.27258
PLCG1	0.716188	0.904928	0.528101	1.55064
PRKACA	0.782712	0.926415	0.538145	1.59482
PYCARD	0.998152	0.99937	0.586407	1.70315
SCAF11	0.353162	1.28661	0.755803	2.19022
TIRAP	0.292306	0.750892	0.440559	1.27982
TNF	0.66387	0.889276	0.523827	1.50968
APIP	0.373411	1.27706	0.745315	2.18817
DHX9	0.571277	0.857525	0.503689	1.45993
DFNA5	0.472387	0.820692	0.478751	1.40686
GZMA	0.604856	1.15016	0.677041	1.95389
GZMB	0.715444	0.906112	0.533308	1.53952
NAIP	0.0854557	1.60177	0.93635	2.74008
NLRP9	0.421163	1.24509	0.729862	2.12403
ZBP1	0.79679	0.932523	0.547934	1.58705
BAK1	0.0746313	1.64143	0.951924	2.83035
BAX	0.960493	1.01378	0.589842	1.74242
CHMP2A	0.170483	1.45304	0.851586	2.47929
CHMP2B	0.613634	0.869299	0.504692	1.49731
CHMP3	0.803943	0.934719	0.548534	1.59279
CHMP4A	0.0883875	1.59738	0.932053	2.73763
CHMP4B	0.343541	1.29767	0.756837	2.22497
CHMP4C	0.355004	1.29086	0.751484	2.21739
CHMP6	0.425127	1.24239	0.728828	2.11782
CHMP7	0.0342703	0.557026	0.324032	0.957554
CYCS	0.0266133	1.88329	1.07619	3.2957
HMGB1	0.119634	1.53415	0.894936	2.62993
IL1A	0.94531	1.0188	0.598428	1.73446
IRF1	0.332949	1.29991	0.764384	2.21063
IRF2	0.00683825	0.460126	0.262164	0.807571
TP53	0.0739138	0.608415	0.352803	1.04922
TP63	0.927619	0.974917	0.563556	1.68655

[truncated: 18 more sheets: SupplementaryTable3_pyrop_LIHC_, SupplementaryTable3_pyrop_LUAD_, SupplementaryTable3_pyrop_LUSC_, SupplementaryTable3_pyrop_READ_, SupplementaryTable3_pyrop_STAD_, SupplementaryTable4_cor_genes, SupplementaryTable5_corsigs_GOB, SupplementaryTable5_corsigs_GOC, SupplementaryTable5_corsigs_GOM, SupplementaryTable6_KEGG_sig_pa, SupplementaryTable7_keggsiggene, SupplementaryTable8_keggsiggene, SupplementaryTable9_lasso_Coeff, SupplementaryTable10_TCGA_Risk, SupplementaryTable10_ICGC_Risk, SupplementaryTable10_B6_17_Risk, SupplementaryTable11_ssGSEA, SupplementaryTable12_ssGSEA_clu]
